# Supplementary material for: Atypical cortical feedback underlies failure to process contextual information in the superior colliculus of Scn2a+/− autism model mice
Source: Nat Commun. 2025 Sep 30;16:8659. doi: 10.1038/s41467-025-63788-2 (PMC12484672; doi:10.1038/s41467-025-63788-2)
Supplement: Supplementary file 4 — Source Data File [file 41467_2025_63788_MOESM4_ESM.xlsx]

## Sheet: Figure 2c
Figure 2c
	Normalized responses of a representative wild-type superior colliculus cell across epochs in wild-type mice
	Data for four trials were excluded due to excessive movement of the animal
		ES-LS	ES-VL	LS-VL
	Q-values	0.0166901	0.500844	0.111968
	trials	ES-LS	ES-VL	LS-VL
	1	1.25722	0.708752	1.19271
	2	0.391854	-0.0786427	0.045566
	3	0.590424	0.46432	0.130555
	4	0.475871	-0.119571	0.647119
	5	0.632997	0.278796	0.150732
	6	0.807839	-0.0620116	0.263618
	7	0.530847	0.066653	0.370738
	8	0.625797	-0.288199	0.371662
	9	0.276301	-0.214986	0.579831
	10	0.439684	0.472084	0.107045
	11	0.449496	0.474784	0.488969
	12	0.60544	0.32462	0.665149
	13	0.331973	0.0222962	0.363258
	14	0.267468	-0.0101394	0.522036
	15	0.514511	1.353	0.464558
	16	0.126025	0.0548798	0.325626
	17	0.112273	0.755901	-0.186069
	18	0.134865	0.565555	0.666939
	19	-0.0340657	-0.0317092	1.13464
	20	0.412858	-0.22084	0.338148
	21	0.265305	0.122677	0.602968
	22	0.647528	0.163013	0.655238
	23	0.603283	0.465979	-0.0634989
	24	0.500791	0.895777	0.279251
	25	0.646714	0.433357	0.527813
	26	0.38097	0.403243	0.623556
	27	0.399406	0.673324	0.509242
	28	0.531943	0.402256	0.48497
	29	0.864458	0.683768	0.392276
	30	0.185236	-0.123417	0.700842
	31	0.498998	0.446004	0.327094
	32	0.262267	0.447366	0.358715

## Sheet: Figure 2e
Figure 2e
	Normalized responses of the superior colliculus cells across epochs in wild-type mice
		ES-LS	ES-VL	LS-VL
	Q-values	0	0.272608	8.82424e-17
	Cell Index	ES-LS	ES-VL	LS-VL
	1	0.090512	-0.0514875	-0.0390245
	2	0.0686049	-0.0349964	-0.0336084
	3	0.0363717	0.0341979	-0.0705696
	4	0.0438017	0.00417464	-0.0479764
	5	0.0764618	-0.0624509	-0.0140109
	6	0.044024	-0.0298142	-0.0142098
	7	0.0605693	-0.015592	-0.0449773
	8	0.0163969	-0.0081626	-0.00823434
	9	0.0206756	-0.0111105	-0.00956516
	10	0.00896869	-0.0123001	0.00333139
	11	0.0179539	-0.0060078	-0.0119461
	12	-0.0381333	0.0150508	0.0230825
	13	-0.0326745	0.0244071	0.00826746
	14	0.00179204	-0.00515874	0.0033667
	15	0.0360132	-0.0202089	-0.0158043
	16	-0.021073	0.00172408	0.0193489
	17	-0.011964	0.00896375	0.0030002
	18	0.0360513	-0.0153835	-0.0206678
	19	0.0365584	-0.00656976	-0.0299887
	20	0.0516722	-0.0262084	-0.0254639
	21	0.0256097	-0.0158008	-0.00980885
	22	-0.0346704	0.0204681	0.0142022
	23	0.000233171	0.00552119	-0.00575436
	24	0.011655	0.0164565	-0.0281115
	25	0.0129022	-0.0231314	0.0102292
	26	-0.0317552	-0.0101845	0.0419397
	27	0.0116717	-0.0100475	-0.00162429
	28	0.0126176	-0.0140043	0.00138676
	29	0.0249646	-0.0104529	-0.0145117
	30	-0.0218078	-3.33139e-06	0.0218112
	31	-0.0615839	0.0119707	0.0496131
	32	-0.0695868	-0.0051261	0.0747129
	33	-0.0192612	-0.0344614	0.0537226
	34	-0.0436273	-0.0139879	0.0576152
	35	0.0313931	-0.0432904	0.0118974
	36	-0.0412448	-0.00039505	0.0416398
	37	-0.0152069	-0.00248025	0.0176872
	38	-0.011411	-0.0203226	0.0317336
	39	-0.0106884	0.0109136	-0.000225141
	40	-9.74836e-05	0.00577973	-0.00568225
	41	-0.0402747	0.030774	0.00950071
	42	-0.0194927	0.00252443	0.0169683
	43	0.045128	-0.00906113	-0.0360669
	44	0.0667693	0.000503556	-0.0672729
	45	-0.0123774	0.0110124	0.00136498
	46	-0.026676	0.00676616	0.0199098
	47	-0.0295829	-0.00453206	0.034115
	48	0.0439032	-0.0307698	-0.0131334
	49	-0.0339885	0.0142965	0.019692
	50	-0.0142813	0.00482129	0.00945996
	51	-0.00970446	0.0117645	-0.00206001
	52	0.000384072	0.00378455	-0.00416862
	53	0.0107162	0.0115935	-0.0223097
	54	-0.0078818	0.0170615	-0.00917973
	55	-0.0231171	0.0192334	0.00388372
	56	-0.0276535	-0.00609047	0.0337439
	57	0.0277373	0.011702	-0.0394393
	58	-0.0227539	-0.00383682	0.0265907
	59	0.00770953	0.00670115	-0.0144107
	60	-0.0349059	0.0116856	0.0232203
	61	-0.0428452	-0.00565453	0.0484998
	62	-0.0288724	-0.00878473	0.0376571
	63	-0.00986772	0.0105985	-0.000730731
	64	0.0122153	-0.013886	0.00167077
	65	0.00906538	-0.0237151	0.0146497
	66	-0.04006	0.00134124	0.0387188
	67	-0.0111491	-0.00861045	0.0197595
	68	-0.00905266	-0.000113126	0.00916579
	69	-0.0319895	0.00881781	0.0231717
	70	-0.0330832	-0.0126984	0.0457815
	71	-0.00989056	-0.0161405	0.0260311
	72	-0.0114474	-0.00682224	0.0182697
	73	-0.00696937	-0.0191862	0.0261556
	74	5.2881e-05	-0.0316189	0.031566
	75	0.00139704	-0.0362745	0.0348775
	76	-0.00907894	0.0133921	-0.00431318
	77	-0.0204338	0.00357856	0.0168552
	78	-0.00685959	0.0017611	0.00509849
	79	-0.0246197	-0.0107117	0.0353315
	80	-0.0150858	-0.00455887	0.0196446
	81	-0.01603	-0.0203669	0.0363969
	82	-0.00356017	-0.0235576	0.0271177
	83	0.0125546	-0.0105654	-0.00198918
	84	0.000686042	-0.0051465	0.00446046
	85	-0.0121898	-0.0205192	0.0327091
	86	-0.0124579	0.0182547	-0.0057968
	87	-0.00629642	-0.000646	0.00694242
	88	0.000556219	0.00113872	-0.00169494
	89	0.00472827	0.00223411	-0.00696239
	90	-0.0174975	-0.0227639	0.0402614
	91	-0.0243589	0.0022015	0.0221574
	92	-0.0198274	-0.0110275	0.0308549
	93	-0.0273624	-0.00325631	0.0306187
	94	-0.035838	-0.0133978	0.0492358
	95	0.0113073	-0.0103661	-0.000941202
	96	-0.00504903	-0.00690499	0.011954
	97	-0.00412227	0.0241452	-0.0200229
	98	0.00820287	0.0070886	-0.0152915
	99	0.0117824	0.00338991	-0.0151723
	100	0.00536916	0.0105163	-0.0158855
	101	0.0152559	-0.05079	0.0355342
	102	0.0325571	-0.0393318	0.00677471
	103	-0.000455704	-0.0148917	0.0153474
	104	0.0317951	-0.0588125	0.0270174
	105	0.00894183	-0.0371065	0.0281647
	106	0.0597571	-0.0651581	0.00540097
	107	0.0107696	0.0102612	-0.0210309
	108	0.0179339	0.0270911	-0.045025
	109	0.024098	0.0154142	-0.0395122
	110	-0.012703	0.00825549	0.00444751
	111	0.0140943	-0.0150071	0.000912773
	112	0.0316761	0.00487206	-0.0365481
	113	0.0146763	-0.015995	0.00131877
	114	0.031356	-0.0505213	0.0191653
	115	0.0563272	-0.0644959	0.00816865
	116	0.0438168	-0.0363898	-0.00742708
	117	0.0499535	-0.0438023	-0.00615117
	118	0.0224072	-0.0751848	0.0527776
	119	0.0180707	-0.027294	0.00922332
	120	-0.00889823	-0.0281066	0.0370048
	121	0.0150662	-0.0305035	0.0154373
	122	-0.00790062	0.00269445	0.00520617
	123	0.0121128	-0.0249406	0.0128277
	124	-0.000219983	0.0119166	-0.0116966
	125	0.00731969	0.00923741	-0.0165571
	126	0.0212747	0.0107906	-0.0320653
	127	0.0388721	-0.0217669	-0.0171052
	128	0.00149565	-0.00278695	0.00129131
	129	0.0498463	-0.0211522	-0.0286941
	130	-0.0315367	-0.00524921	0.0367859
	131	-0.0140883	-0.0110425	0.0251307
	132	0.00428891	-0.0232098	0.0189209
	133	-0.0142947	0.0291222	-0.0148275
	134	-0.0173204	-0.0247655	0.0420859
	135	-0.0272412	-0.0263101	0.0535513
	136	0.0197833	-0.00765661	-0.0121267
	137	-0.0144489	0.00938942	0.00505951
	138	0.0566677	-0.0680381	0.0113704
	139	0.0402334	-0.00756785	-0.0326656
	140	-0.00513312	-0.00948274	0.0146159
	141	0.0107267	0.0108083	-0.021535
	142	0.0332135	-0.0131658	-0.0200477
	143	0.0294523	-0.00690113	-0.0225512
	144	-0.0105886	-0.00466314	0.0152518
	145	0.00585862	0.00441985	-0.0102785
	146	0.0184962	-0.0066933	-0.0118029
	147	-0.0126782	0.0188838	-0.00620556
	148	-0.0131125	-0.0159485	0.029061
	149	0.00469314	0.0252264	-0.0299196
	150	0.000148033	0.0198694	-0.0200174
	151	-0.00532102	0.00645709	-0.00113608
	152	0.0391759	-0.0479135	0.00873768
	153	0.0205064	-0.0501261	0.0296198
	154	-0.0142445	0.00765827	0.00658619
	155	0.0309813	-0.0264185	-0.00456282
	156	-0.00444258	0.0341931	-0.0297505
	157	-0.00122377	0.0252914	-0.0240676
	158	0.0233386	-0.0292803	0.00594169
	159	0.0150953	0.0201545	-0.0352498
	160	0.0314775	-0.0454407	0.0139631
	161	-0.00771703	0.024636	-0.016919
	162	0.00393564	0.0178626	-0.0217983
	163	0.0284869	-0.0538482	0.0253614
	164	0.00336455	-0.0225292	0.0191647
	165	0.00904095	0.0209214	-0.0299624
	166	0.00955002	-0.010907	0.00135695
	167	0.0193782	-0.0184837	-0.000894518
	168	0.00370965	-0.021632	0.0179224
	169	0.0148739	-0.0191439	0.00427003
	170	0.000370288	-0.0163932	0.0160229
	171	0.0184263	-0.0234361	0.00500979
	172	0.00444961	-0.00612504	0.00167543
	173	0.0141882	-0.0210792	0.00689103
	174	0.00303679	-0.0206333	0.0175966
	175	-0.0131746	0.0135845	-0.000409898
	176	-0.0191761	0.0199486	-0.000772542
	177	-0.0254906	0.0155381	0.00995243
	178	-0.0499139	0.0223361	0.0275779
	179	0.00374227	-0.00884082	0.00509854
	180	0.00183182	-0.00616649	0.00433467
	181	0.00681677	-0.0189892	0.0121724
	182	-0.00171464	-0.00567643	0.00739108
	183	0.0130325	-0.0092973	-0.00373517
	184	0.0321699	-0.0160671	-0.0161028
	185	-0.011717	-0.0255928	0.0373098
	186	0.00841162	-0.0100016	0.00158996
	187	-0.0324897	-0.000470754	0.0329604
	188	0.0143541	-0.0107699	-0.00358429
	189	0.00198558	-0.0201859	0.0182003
	190	-0.012634	-0.024235	0.036869
	191	-0.00962895	-0.0165063	0.0261353
	192	-0.00958872	-0.0104324	0.0200211
	193	0.0173473	-0.00352925	-0.0138181
	194	0.00698168	-0.00757621	0.000594527
	195	0.00785835	-0.00106633	-0.00679202
	196	-0.0246734	-0.0036691	0.0283425
	197	-0.015421	-0.00275487	0.0181759
	198	0.00636262	-0.00543688	-0.000925738
	199	-0.00926557	4.60926e-05	0.00921948
	200	0.000873515	0.00724555	-0.00811907
	201	0.00462217	0.00333754	-0.00795971
	202	0.0285625	-0.0129372	-0.0156254
	203	0.0107253	0.00922974	-0.0199551
	204	0.0254653	0.00544288	-0.0309082
	205	-0.0144714	-0.0140294	0.0285008
	206	-0.0115276	0.00784984	0.00367781
	207	-0.0163344	0.0108453	0.0054891
	208	0.00960336	-0.0163231	0.00671974
	209	-0.0171459	-0.0227752	0.0399211
	210	-0.00830447	-0.00944447	0.0177489
	211	-0.00731746	-0.0085331	0.0158506
	212	-0.00692632	-0.00544109	0.0123674
	213	-0.0191838	-0.00360531	0.0227891
	214	-0.000582353	-0.00515481	0.00573717
	215	0.013029	-0.0249714	0.0119424
	216	-0.0166824	-0.0177898	0.0344722
	217	-0.00377114	0.0117651	-0.00799399
	218	0.00129886	0.00184638	-0.00314524
	219	0.0115663	0.0143225	-0.0258887
	220	-0.000694363	0.0155986	-0.0149043
	221	-0.0148729	0.00686197	0.00801096
	222	0.0109567	0.00526211	-0.0162188
	223	-0.0111442	-0.00105557	0.0121998
	224	-0.0275343	0.0112951	0.0162392
	225	-0.00574572	-0.00882082	0.0145665
	226	0.00570254	-0.00693687	0.00123434
	227	0.0128261	-0.00548064	-0.0073455
	228	-0.00285529	-0.0154858	0.0183411
	229	0.0288807	-0.0206205	-0.00826024
	230	-0.000990915	0.0149037	-0.0139127
	231	0.0192362	-0.028425	0.00918887
	232	-0.0139309	-0.0158658	0.0297967
	233	0.00623325	-0.0153398	0.00910655
	234	0.00711342	-0.0116803	0.00456685
	235	0.00119335	-0.00137165	0.000178295
	236	-0.0326669	-0.00391816	0.0365851
	237	-0.0406724	-0.0143183	0.0549907
	238	0.0011985	0.0112524	-0.0124509
	239	-0.0104446	-0.0106693	0.0211139
	240	0.00453277	0.000621788	-0.00515456
	241	0.0123479	-0.00519293	-0.00715502
	242	-0.0404094	0.00555178	0.0348576
	243	0.0185906	-0.0195314	0.000940752
	244	0.0010657	0.00136343	-0.00242913
	245	0.0119585	-0.0228485	0.01089
	246	-0.00334409	-0.00905115	0.0123952
	247	-0.00998766	-0.00250735	0.012495
	248	0.0154794	0.0324728	-0.0479521
	249	0.067224	-0.0279219	-0.039302
	250	-0.00102385	0.00899665	-0.0079728
	251	0.00926309	-0.0187273	0.00946419
	252	0.0271803	-0.010561	-0.0166194
	253	0.0148775	0.015835	-0.0307124
	254	0.042153	-0.00254209	-0.0396109
	255	0.0513621	-0.0139541	-0.037408
	256	0.0128596	-0.00306437	-0.00979519
	257	0.0380725	-0.0239384	-0.014134
	258	0.0171826	-0.00854028	-0.00864236
	259	0.039127	-0.0222693	-0.0168577
	260	0.0298571	-0.0139284	-0.0159286
	261	0.0376568	-0.0322167	-0.00544002
	262	0.0389923	-0.0185407	-0.0204517
	263	0.0276269	-0.0334789	0.00585193
	264	0.0455035	-0.0439497	-0.00155386
	265	0.0263922	-0.0272171	0.00082493
	266	0.0283414	-0.0342555	0.00591413
	267	0.0239349	-0.0420342	0.0180993
	268	0.0336321	-0.0237259	-0.00990622
	269	0.0533945	-0.0418862	-0.0115083
	270	0.0301918	-0.030277	8.51809e-05
	271	-0.0195689	0.016243	0.00332591
	272	0.0146507	0.0335764	-0.0482271
	273	-0.00529311	0.0214732	-0.0161801
	274	0.03307	-0.0185217	-0.0145484
	275	0.0296728	-0.00190717	-0.0277656
	276	0.0184579	0.00140608	-0.019864
	277	-0.00519258	0.0246433	-0.0194508
	278	-0.00791075	0.020457	-0.0125462
	279	-0.008498	0.00440622	0.00409178
	280	0.00600112	0.0199418	-0.0259429
	281	0.00150055	0.0146752	-0.0161758
	282	-0.0141127	0.0232739	-0.00916112
	283	0.00246996	0.00288467	-0.00535463
	284	0.0197334	0.00200618	-0.0217395
	285	-0.00879235	0.0183482	-0.00955586
	286	0.00143315	0.0255075	-0.0269407
	287	0.00383809	0.00468465	-0.00852274
	288	-0.0268329	0.00809962	0.0187333
	289	0.0101781	-0.00313544	-0.00704262
	290	-0.00266008	-0.0132256	0.0158856
	291	-0.00701242	0.0128653	-0.00585285
	292	0.0150835	-0.0171238	0.00204033
	293	0.0217631	-0.0187457	-0.00301739
	294	0.0199361	-0.000871592	-0.0190646
	295	0.00272565	-0.0170279	0.0143023
	296	-0.0129551	-0.0144504	0.0274055
	297	-0.00912015	0.0130452	-0.00392509
	298	-0.00493818	0.00517986	-0.000241676
	299	0.018297	-0.0139792	-0.00431775
	300	-0.0468662	-0.0066385	0.0535047
	301	-0.0341135	0.000290463	0.0338231
	302	-0.0313879	-0.00942232	0.0408102
	303	-0.0469359	-0.00700927	0.0539451
	304	-0.0284316	-0.0143776	0.0428092
	305	-0.0445442	0.0020838	0.0424604
	306	-0.0184566	0.0245613	-0.00610475
	307	0.00521518	0.00716381	-0.012379
	308	-0.0388994	-0.0139127	0.052812
	309	-0.0385578	-0.00390304	0.0424608
	310	-0.0368602	-0.0178602	0.0547203
	311	-0.0200381	-0.0223395	0.0423777
	312	-0.036764	0.0166461	0.020118
	313	-0.0390881	0.0251831	0.013905
	314	-0.0362356	0.000864938	0.0353707
	315	-0.0307287	-0.00406226	0.034791
	316	-0.0275874	0.0157395	0.011848
	317	-0.0201367	0.0345225	-0.0143859
	318	-0.00918581	0.0139876	-0.00480178
	319	-0.0212529	0.0127694	0.00848348
	320	-0.0197874	0.00140706	0.0183803
	321	-0.0270889	0.0118522	0.0152366
	322	-0.0136412	0.0150971	-0.00145591
	323	-0.0203205	0.0232198	-0.00289931
	324	-0.035572	0.0138081	0.0217639
	325	-0.0111975	0.0202994	-0.00910191
	326	-0.0461346	0.0272623	0.0188723
	327	-0.015368	0.0146741	0.000693933
	328	-0.0342342	0.0114759	0.0227583
	329	0.0236246	-0.0211145	-0.00251017
	330	0.00210155	-0.00317322	0.00107167
	331	-0.0102258	-0.00844573	0.0186715
	332	-0.0143784	4.63673e-05	0.0143321
	333	-0.038045	0.00747364	0.0305714
	334	-0.0228766	-0.009977	0.0328536
	335	0.0245397	-0.0271667	0.00262704
	336	0.0344842	-0.0254479	-0.00903631
	337	-0.00878359	-0.00993223	0.0187158
	338	0.0336032	-0.0248685	-0.00873472
	339	-0.0171041	0.004643	0.0124611
	340	0.0414271	-0.0302181	-0.0112089
	341	0.0199277	0.00171614	-0.0216439
	342	0.0378803	-0.0102625	-0.0276179
	343	0.0499614	-0.00808991	-0.0418714
	344	-0.027203	0.0318978	-0.00469474
	345	-0.0248672	0.0234168	0.00145045
	346	-0.0317595	0.0238088	0.00795075
	347	-0.032394	0.0163503	0.0160437
	348	-0.0268638	0.0259678	0.000896013
	349	-0.026208	0.0101231	0.0160849
	350	0.000195446	0.00437314	-0.00456858
	351	-0.0121775	0.011457	0.000720509
	352	-0.0125982	0.00094609	0.0116522
	353	0.0270071	-0.0304793	0.0034722
	354	0.0457001	-0.0133877	-0.0323125
	355	0.027383	0.00148583	-0.0288688
	356	0.027436	-0.0146275	-0.0128086
	357	0.0406662	-0.0167594	-0.0239069
	358	-0.0156991	-0.003554	0.0192531
	359	-0.0588283	0.0117847	0.0470436
	360	0.0358715	-0.0447019	0.00883046
	361	0.0185825	-0.015175	-0.00340751
	362	-0.00451162	0.00347768	0.00103394
	363	0.0304113	-0.01603	-0.0143814
	364	0.0256294	-0.00686597	-0.0187635
	365	0.0143123	-0.0154299	0.0011176
	366	0.0412389	-0.0148559	-0.026383
	367	-0.0160343	-0.0214371	0.0374714
	368	-0.0528038	0.00668415	0.0461197
	369	-0.030326	0.00936682	0.0209592
	370	0.000617618	-0.0236235	0.0230059
	371	0.0143964	-0.010629	-0.00376741
	372	0.0169522	-0.00553942	-0.0114128
	373	0.0433384	-0.026904	-0.0164344
	374	0.0277221	-0.0434071	0.015685
	375	-0.00363062	-0.0161974	0.019828
	376	-0.0183407	0.0221484	-0.00380768
	377	-0.00557564	0.0191744	-0.0135987
	378	-0.00263111	-0.00221704	0.00484815
	379	-0.0568353	0.00987635	0.0469589
	380	-0.0350384	0.0076845	0.0273539
	381	-0.0573506	-0.000644157	0.0579947
	382	-0.00987605	-0.0135982	0.0234743
	383	0.000719946	-0.0162641	0.0155441
	384	0.0229425	-0.0241301	0.00118768
	385	0.0106558	-0.0295484	0.0188926
	386	0.0354517	-0.035119	-0.000332715
	387	0.00985355	-0.0169924	0.00713884
	388	-0.00284314	0.00825527	-0.00541212
	389	0.0134585	0.0113624	-0.0248209
	390	0.0127895	-0.0216702	0.00888076
	391	-0.00800362	-0.0328672	0.0408708
	392	-0.0263379	-0.0236808	0.0500188
	393	0.0443329	-0.0514173	0.00708443
	394	0.036719	-0.0294372	-0.0072818
	395	-0.0467937	-0.0193205	0.0661141
	396	0.0144068	-0.0303407	0.0159339
	397	0.0390488	-0.0345775	-0.00447133
	398	0.0333307	-0.0182829	-0.0150478
	399	-0.000914469	-0.010162	0.0110765
	400	0.03455	0.00427947	-0.0388294
	401	0.0158573	0.0235188	-0.0393761
	402	-0.00159351	-0.0131992	0.0147927
	403	-0.00874278	0.00630507	0.00243772
	404	-0.0149879	-0.0282373	0.0432252
	405	-0.0359132	-0.0191952	0.0551084
	406	-0.0113831	-0.0443814	0.0557645
	407	-0.0164023	-0.00671862	0.0231209
	408	0.00597178	-0.0481011	0.0421293
	409	0.0324993	-0.0436279	0.0111286
	410	0.0285345	-0.0471117	0.0185772
	411	0.0332095	-0.0414477	0.00823826
	412	0.0277742	-0.0248659	-0.00290827
	413	0.0392626	-0.0200143	-0.0192483
	414	0.0116278	-0.00708307	-0.00454468
	415	0.0465833	-0.011073	-0.0355102
	416	0.0640632	-0.00390272	-0.0601605
	417	0.037842	-0.00458338	-0.0332587
	418	0.0036832	0.00350764	-0.00719085
	419	0.00738227	0.0103247	-0.017707
	420	0.0123977	0.0183437	-0.0307414
	421	-0.0283909	-0.0318487	0.0602397
	422	-0.00109607	-0.0308178	0.0319139
	423	0.000112814	-0.0427584	0.0426456
	424	-0.00838832	-0.0394955	0.0478839
	425	0.0473368	-0.0380126	-0.00932416
	426	0.0319815	-0.0333985	0.00141692
	427	0.0528872	-0.00882597	-0.0440612
	428	0.0349256	-0.0294533	-0.00547232
	429	0.0267026	-0.015685	-0.0110176
	430	0.0379379	-0.0184067	-0.0195312
	431	-0.0159149	0.00762584	0.00828902
	432	-0.0137518	0.0302229	-0.0164711
	433	0.00463589	0.0171987	-0.0218346
	434	-0.000268562	-0.00387195	0.00414051
	435	0.000477453	-0.0267323	0.0262549
	436	4.01906e-05	-0.0374363	0.0373961
	437	-0.000417619	-0.0351094	0.0355271
	438	-0.0199195	-0.0343133	0.0542328
	439	-0.0169382	-0.033376	0.0503142
	440	0.0449872	-0.0413607	-0.00362655
	441	0.010359	-0.0228595	0.0125005
	442	0.038801	-0.0301747	-0.00862631
	443	-0.00945622	0.0272987	-0.0178425
	444	-0.0119714	7.99506e-05	0.0118915
	445	0.0268155	-0.0220076	-0.00480789
	446	-0.0242327	0.0212195	0.00301314
	447	0.0395778	-0.0168623	-0.0227155
	448	0.0276975	-0.0105489	-0.0171486
	449	-0.0218113	-0.0079204	0.0297317
	450	-0.012853	-0.0290833	0.0419363
	451	-8.42628e-05	-0.0162606	0.0163448
	452	0.0165192	0.000496201	-0.0170154
	453	0.0014145	-0.0136381	0.0122236
	454	-0.0129393	0.0144298	-0.00149057
	455	-0.00894139	0.0097988	-0.000857406
	456	0.0655408	-0.0328605	-0.0326803
	457	0.0117222	-0.0476141	0.0358919
	458	0.0319064	-0.0243886	-0.00751774
	459	0.0558028	0.0117032	-0.0675061
	460	0.0140918	-0.0138844	-0.000207456
	461	0.0144733	-0.040913	0.0264397
	462	0.0167949	-0.00586495	-0.0109299
	463	-0.0115421	0.018351	-0.00680895
	464	-0.00431058	0.00950359	-0.00519301
	465	0.0434943	-0.0223453	-0.021149
	466	0.00852252	-0.0171316	0.00860906
	467	0.0195134	-0.0184317	-0.00108164
	468	0.0342941	-0.0290928	-0.00520135
	469	0.0432491	-0.0427232	-0.000525891
	470	0.00994466	-0.00940307	-0.000541597
	471	-0.00506756	-0.0043616	0.00942916
	472	0.0421999	-0.0256008	-0.0165991
	473	0.00121819	-0.00273566	0.00151748
	474	-0.00351241	-0.0182102	0.0217226
	475	-0.00486063	-0.0257173	0.0305779
	476	0.00504233	-0.019636	0.0145936
	477	0.00606062	-0.0325257	0.0264651
	478	0.0099598	-0.0228856	0.0129258
	479	0.019257	-0.0144293	-0.0048277
	480	0.00742299	-0.0176258	0.0102028
	481	-0.003483	-0.0158528	0.0193358
	482	0.0576135	-0.0250954	-0.0325181
	483	0.00839072	-0.00983362	0.0014429
	484	0.0387359	-0.025055	-0.0136809
	485	0.0823044	-0.0149725	-0.0673319
	486	0.0910055	-0.0297958	-0.0612097
	487	-0.000290105	0.00231372	-0.00202362
	488	0.0572048	-0.0210033	-0.0362015
	489	0.0308165	-0.0101175	-0.0206991
	490	-0.015226	-0.0200754	0.0353014
	491	0.00110261	0.00395122	-0.00505383
	492	0.0135689	-0.028525	0.0149561
	493	-0.0209542	-0.00916697	0.0301212
	494	-0.0291548	-0.011143	0.0402978
	495	-0.017208	-0.000698977	0.0179069
	496	-0.00775815	-0.00285254	0.0106107
	497	-0.0258042	-0.0229286	0.0487328
	498	-0.0214343	-0.00330763	0.024742
	499	0.0205929	-0.0242021	0.00360924
	500	0.0379118	-0.056748	0.0188363
	501	0.0182156	-0.0427151	0.0244995
	502	0.0738111	-0.0252119	-0.0485992
	503	0.0345726	-0.0252248	-0.00934785
	504	0.0711187	-0.0326395	-0.0384791
	505	0.0180421	-0.0293792	0.0113371
	506	0.0586977	-0.0124161	-0.0462816
	507	0.0637263	-0.02058	-0.0431463
	508	0.0488347	-0.00555681	-0.0432779
	509	-0.00457828	-0.0391607	0.043739
	510	-0.0193111	-0.0114633	0.0307744
	511	0.00665642	-0.0283179	0.0216615
	512	-0.038074	-0.00918617	0.0472601
	513	0.00870089	-0.0141814	0.00548054
	514	-0.0284162	-0.00293886	0.0313551
	515	-0.00150868	-0.0193877	0.0208963
	516	0.123449	-0.0216073	-0.101842
	517	0.0793914	-0.0564801	-0.0229114
	518	0.0957943	-0.0408767	-0.0549175
	519	0.0908864	-0.0196576	-0.0712288
	520	0.0900713	-0.0428749	-0.0471964
	521	-0.0419834	0.0196423	0.0223411
	522	-0.035794	-0.0103013	0.0460953
	523	7.35966e-05	0.00563093	-0.00570453
	524	-0.0467536	-0.00194316	0.0486968
	525	0.0438327	-0.0325763	-0.0112564
	526	0.0272357	-0.0325191	0.0052834
	527	-0.0541181	0.0694363	-0.0153182
	528	0.0243463	-0.036053	0.0117067
	529	0.0812706	-0.0608534	-0.0204172
	530	-0.00846102	-0.0313003	0.0397613
	531	0.0699505	-0.0392872	-0.0306633
	532	0.0722044	-0.0588013	-0.0134031
	533	0.104529	-0.0710012	-0.033528
	534	0.0829372	-0.0634558	-0.0194815
	535	-0.093182	0.0904103	0.00277176
	536	-0.0282381	0.0377711	-0.00953303
	537	-0.0457238	0.0499021	-0.00417827
	538	0.0322381	-0.0012937	-0.0309444
	539	0.0203839	0.0469626	-0.0673465
	540	-0.00778901	0.0241102	-0.0163212
	541	0.0502925	-0.0230657	-0.0272269
	542	0.0157655	-0.00946601	-0.00629947
	543	-0.106264	0.113801	-0.00753695
	544	0.0262563	0.0197812	-0.0460374
	545	0.0340448	-0.0187399	-0.0153049
	546	0.0247349	-0.0504119	0.025677
	547	0.0535539	-0.0319264	-0.0216276
	548	0.058105	-0.0382658	-0.0198392
	549	-0.0167938	0.031015	-0.0142212
	550	0.0606918	-0.048211	-0.0124808
	551	0.100337	-0.0694587	-0.0308781
	552	0.0702047	-0.0283427	-0.0418621
	553	0.0868249	-0.0120975	-0.0747274
	554	0.0677004	-0.037125	-0.0305753
	555	-0.0252961	-0.00284505	0.0281412
	556	0.037722	0.00337949	-0.0411015
	557	-0.0300391	-0.0180681	0.0481072
	558	-0.026647	-0.0280313	0.0546783
	559	-0.0327003	0.00140815	0.0312921
	560	0.0212991	-0.0328577	0.0115586
	561	0.0778497	-0.0266423	-0.0512074
	562	0.00604902	-0.00178655	-0.00426247
	563	-0.0896851	0.0503359	0.0393493
	564	-0.0386777	0.0193624	0.0193154
	565	-0.0363575	0.0427348	-0.00637728
	566	0.0440983	-0.0435513	-0.00054698
	567	0.0662194	-0.0394038	-0.0268156
	568	-0.0160943	-0.00276202	0.0188563
	569	0.0318204	-0.0258651	-0.00595537
	570	0.0129143	-0.00457716	-0.00833712
	571	0.0247456	0.00893247	-0.033678
	572	-0.0106447	0.0237362	-0.0130914
	573	0.0115703	-0.0111099	-0.0004604
	574	0.0488804	-0.0337356	-0.0151449
	575	0.0378198	-0.019682	-0.0181378
	576	0.0197702	-0.0174776	-0.00229262
	577	0.0398484	-0.0377506	-0.0020978
	578	-0.000412374	0.00992776	-0.00951539
	579	0.0155478	-0.00875553	-0.0067923
	580	0.0118066	-0.00929016	-0.0025164
	581	0.0197419	-0.0260365	0.00629456
	582	0.00927039	-0.0105211	0.00125071
	583	0.02698	-0.0287829	0.00180289
	584	0.0238473	-0.0152847	-0.00856255
	585	0.00510464	-0.0361035	0.0309988
	586	0.0318758	-0.0142755	-0.0176003
	587	0.0470069	-0.0362912	-0.0107157
	588	0.0395881	-0.0272211	-0.012367
	589	0.0123349	-0.0067172	-0.00561766
	590	0.0321289	-0.00100024	-0.0311286
	591	0.0237161	-0.0272371	0.00352094
	592	0.0164788	-0.0227633	0.00628448
	593	0.0636415	-0.0826335	0.018992
	594	0.0232186	-0.0634795	0.040261
	595	0.0252525	-0.0390315	0.013779
	596	0.00148052	-0.0130125	0.0115319
	597	0.0057371	0.0100024	-0.0157395
	598	-0.00219954	-0.0119959	0.0141954
	599	0.0448764	-0.0229353	-0.0219411
	600	0.0320963	-0.00673637	-0.0253599
	601	0.0454826	-0.0289245	-0.016558
	602	-0.017018	-0.0312273	0.0482452
	603	0.0178129	0.0147332	-0.0325461
	604	0.0118832	0.0124954	-0.0243786
	605	0.0432895	-0.0160083	-0.0272813
	606	0.0159003	0.0138049	-0.0297052
	607	0.0586027	-0.0478672	-0.0107354
	608	0.018975	0.0144408	-0.0334158
	609	0.0103764	-0.0102325	-0.000143853
	610	-0.00157821	0.0380164	-0.0364382
	611	-0.00338691	0.0410247	-0.0376378
	612	0.0111493	-0.0134163	0.00226706
	613	0.0198226	-0.0285837	0.0087611
	614	0.0177909	0.0191274	-0.0369183
	615	0.0090952	-0.0116511	0.00255588
	616	0.030201	-0.0241006	-0.00610041
	617	0.0255803	-0.00990442	-0.0156759
	618	-0.00334339	0.0231108	-0.0197674
	619	-0.000132601	0.0112909	-0.0111583
	620	0.00261665	0.00980722	-0.0124239
	621	0.0409219	-0.0499675	0.00904564
	622	0.0242396	-0.00597313	-0.0182665
	623	-0.00573334	0.0383793	-0.0326459
	624	0.0517868	-0.0572404	0.00545365
	625	0.028922	-0.0211328	-0.00778928
	626	0.0203298	-0.0166889	-0.00364095
	627	0.0176824	-0.0532787	0.0355963
	628	0.0234136	0.023589	-0.0470026
	629	0.00318347	-0.0542495	0.051066
	630	0.0248982	-0.0684757	0.0435774
	631	-0.0143247	-0.0385429	0.0528676
	632	0.0191203	-0.0750638	0.0559435
	633	-0.00483644	-0.0327848	0.0376212
	634	0.00828277	-0.0689723	0.0606896
	635	0.0124951	-0.0393574	0.0268623
	636	0.00532832	-0.0516027	0.0462744
	637	0.0105261	-0.0439532	0.0334271
	638	0.01779	-0.0497291	0.0319391
	639	0.031352	-0.00529719	-0.0260548
	640	0.0364475	-0.0664303	0.0299827
	641	0.00642572	-0.0534677	0.0470419
	642	0.0447157	-0.0147122	-0.0300035
	643	0.0199279	-0.0623254	0.0423975
	644	0.0228375	-0.0406896	0.0178521
	645	0.033134	-0.0437797	0.0106457
	646	0.0408489	0.0058417	-0.0466906
	647	-0.00955102	0.00233208	0.00721894
	648	0.0225899	-0.0380735	0.0154836
	649	0.0288581	-0.0320741	0.00321597
	650	0.0312366	-0.0429244	0.0116878
	651	-0.0139083	-0.019173	0.0330812
	652	0.0625586	-0.00549236	-0.0570663
	653	0.0599984	-0.0316375	-0.0283608
	654	0.0369055	0.0287713	-0.0656768
	655	-0.0374888	0.168517	-0.131028
	656	-0.0024816	-0.0171217	0.0196033
	657	0.00987606	-0.0287325	0.0188564
	658	0.0381169	-0.0868056	0.0486886
	659	-0.00061265	-0.0195255	0.0201381
	660	0.0423682	-0.023183	-0.0191852
	661	0.0342876	-0.0539586	0.019671
	662	0.0879974	-0.0751567	-0.0128406
	663	0.0247768	-0.0395872	0.0148104
	664	0.0238197	-0.0156451	-0.0081746
	665	0.000349369	0.00767302	-0.00802239
	666	0.0333791	-0.0313649	-0.00201421
	667	0.0200165	0.0089251	-0.0289416
	668	0.0377276	-0.0283346	-0.00939305
	669	0.0379163	-0.0293386	-0.00857776
	670	-0.0438576	0.132634	-0.0887763
	671	-0.0137867	0.00940843	0.00437828
	672	0.0165999	0.00304521	-0.0196451
	673	-0.0386845	-0.0046877	0.0433722
	674	-0.000923873	-0.0138447	0.0147686
	675	0.0167346	-0.0455602	0.0288256
	676	0.0263372	-0.0221298	-0.0042074
	677	0.0078207	0.0589878	-0.0668085
	678	-0.00918901	0.0262167	-0.0170277
	679	0.0115407	0.00438292	-0.0159236
	680	-0.0143678	0.0601578	-0.0457901
	681	0.00338019	0.00790855	-0.0112887
	682	0.0151521	-0.017211	0.00205884
	683	-0.0189091	0.0171745	0.00173457
	684	-0.0176586	0.0180078	-0.000349224
	685	-0.0092076	0.0398333	-0.0306257
	686	-0.0169514	0.0692865	-0.0523351
	687	-0.0219321	0.0880085	-0.0660764
	688	-0.0225953	0.108053	-0.0854577
	689	-0.0201445	0.00289726	0.0172473
	690	-0.0290664	0.0144519	0.0146145
	691	-0.0151954	0.0467721	-0.0315767
	692	0.000194231	-0.0228758	0.0226816
	693	0.00703328	-0.0374346	0.0304013
	694	0.000299812	-0.00839597	0.00809616
	695	0.0155687	0.0223343	-0.037903
	696	-0.0143048	0.0317983	-0.0174936
	697	-0.00515486	-0.0223098	0.0274647
	698	-0.00411071	0.0186164	-0.0145057
	699	0.0613802	0.0309718	-0.0923521
	700	0.0257837	-0.0364332	0.0106495
	701	-0.013313	0.00861302	0.00469998
	702	-0.0093799	0.00444754	0.00493236
	703	-0.0198429	0.0516494	-0.0318066
	704	0.0150095	-0.0373817	0.0223722
	705	0.00722235	-0.0186376	0.0114153
	706	0.02191	-0.0227766	0.000866615
	707	0.0242218	0.0203275	-0.0445493
	708	0.0202371	0.0755683	-0.0958054
	709	0.0345904	-0.0630798	0.0284894
	710	0.0016121	0.0887348	-0.0903469
	711	-0.00735291	-0.047665	0.0550179
	712	-0.0101922	0.103744	-0.0935518
	713	0.0255522	0.00340161	-0.0289538
	714	-0.00137416	-0.00370492	0.00507908
	715	0.0455996	-0.0136078	-0.0319918
	716	-0.0121012	0.143497	-0.131395
	717	-0.047266	0.151385	-0.104119
	718	0.0219301	-0.0544796	0.0325495
	719	-0.00764519	0.0193454	-0.0117002
	720	0.0190053	-0.0250879	0.00608264
	721	-0.00580227	0.0285109	-0.0227086
	722	-0.0326521	0.10487	-0.0722178
	723	0.0476026	-0.044396	-0.00320659
	724	0.00178429	0.0032738	-0.00505809
	725	-0.00557768	-0.0238764	0.0294541
	726	-0.0154685	0.0754934	-0.0600248
	727	-0.0773471	-0.00200696	0.079354
	728	-0.073544	0.0260661	0.0474779
	729	-0.00181908	0.0160118	-0.0141927
	730	0.0449131	-0.0177304	-0.0271827
	731	0.0883637	-0.0321654	-0.0561983
	732	-0.01307	0.0128077	0.000262333
	733	-0.0683108	0.0270713	0.0412395
	734	-0.00281126	0.00568936	-0.0028781
	735	0.00545859	-0.0137347	0.00827609
	736	-0.0144163	0.0203966	-0.00598029
	737	0.0397805	-0.0065718	-0.0332087
	738	0.0508444	-0.0235014	-0.027343
	739	0.0887525	-0.0213715	-0.0673811
	740	-0.0027552	0.0155271	-0.0127719
	741	0.00756146	0.00773382	-0.0152953
	742	0.0223498	0.00676541	-0.0291152
	743	0.0488398	-0.00518241	-0.0436574
	744	0.0543762	-0.0318272	-0.0225491
	745	0.0106601	-0.00163171	-0.00902842
	746	0.010284	-0.00610336	-0.00418063
	747	0.0250685	-0.00249601	-0.0225725
	748	0.0486052	-0.0321503	-0.0164548
	749	0.0468821	-0.00910567	-0.0377764
	750	0.0355547	-0.0250415	-0.0105132
	751	0.0424276	-0.00849396	-0.0339337
	752	0.0476066	-0.0200062	-0.0276004
	753	0.0513996	-0.00796729	-0.0434323
	754	0.0447914	-0.0215516	-0.0232398
	755	0.00140662	-0.00418422	0.0027776
	756	0.044551	-0.0251495	-0.0194015
	757	0.0202936	-0.0508389	0.0305454
	758	0.0474789	-0.0760713	0.0285924
	759	0.0275711	-0.0551835	0.0276124
	760	0.0575334	-0.0682275	0.0106941
	761	0.0528495	-0.0658194	0.0129698
	762	0.0486389	-0.0667233	0.0180845
	763	0.0505715	-0.0619019	0.0113304
	764	0.0396608	-0.0490592	0.00939838
	765	-0.0139339	-0.0278663	0.0418002
	766	-0.00340928	-0.0123518	0.0157611
	767	0.0623319	-0.0093057	-0.0530262
	768	-0.0100669	0.0112315	-0.00116457
	769	0.0172325	-0.0232185	0.00598601
	770	-0.0114978	-0.0221044	0.0336022
	771	0.0315218	-0.025473	-0.00604872
	772	0.0183017	-0.0075455	-0.0107562
	773	0.0639815	-0.0375503	-0.0264311
	774	0.0246163	-0.0315771	0.00696078
	775	0.0215897	-0.018613	-0.00297666
	776	0.0319967	0.00152087	-0.0335176
	777	0.00227996	0.0244038	-0.0266838
	778	0.0179167	-0.010077	-0.00783973
	779	0.000410543	0.00631548	-0.00672602
	780	-0.00470556	-0.0197238	0.0244294
	781	-0.0420529	0.0209845	0.0210684
	782	-0.0153132	0.00604107	0.00927211
	783	-0.014875	0.0149017	-2.66839e-05
	784	0.00852169	-0.000985653	-0.00753604
	785	-0.0144749	0.0501163	-0.0356414
	786	-0.0336225	0.0492687	-0.0156462
	787	-0.0164114	-0.00712654	0.0235379
	788	-0.0159963	0.00243927	0.013557
	789	-0.0423988	0.0281239	0.0142749
	790	-0.0474359	0.0276906	0.0197453
	791	-0.0536616	0.0417423	0.0119193
	792	-0.0494771	0.0622853	-0.0128082
	793	-0.0173487	-0.0100668	0.0274155
	794	-0.0196637	-0.00639954	0.0260632
	795	-0.0137658	0.00497747	0.00878831
	796	-0.0157321	0.00093314	0.014799
	797	-0.0375361	0.0352723	0.00226378
	798	-0.0317084	-0.00184741	0.0335558
	799	-0.0187289	0.0054078	0.0133211
	800	-0.0401359	-0.00907643	0.0492124
	801	-0.0113997	-0.0132122	0.0246119
	802	-0.0158049	0.0381999	-0.022395
	803	-0.00438883	0.0160456	-0.0116568
	804	-0.0313203	0.0119859	0.0193344
	805	-0.0015722	0.00924912	-0.00767693
	806	0.0031676	0.0118542	-0.0150218
	807	-0.0227053	0.0119428	0.0107625
	808	-0.0157384	0.0190436	-0.00330522
	809	-0.00732365	0.00489249	0.00243116
	810	0.0219866	0.0105995	-0.0325861
	811	-0.0043652	0.0252448	-0.0208796
	812	0.00866309	-0.0323724	0.0237093
	813	-0.00193173	0.00655882	-0.00462708
	814	-0.0131531	-0.00319011	0.0163433
	815	0.0015508	-0.0170118	0.015461
	816	0.0111318	0.0025319	-0.0136637
	817	-0.00236316	-0.0274881	0.0298512
	818	0.0252184	-0.0496572	0.0244388
	819	-0.0135282	-0.0384047	0.0519329
	820	-0.0134379	-0.0364623	0.0499002
	821	0.0150841	-0.0160931	0.00100894
	822	-0.0249484	-0.0131949	0.0381433
	823	0.00162839	0.000496014	-0.00212441
	824	-0.0219494	-0.00711428	0.0290636
	825	0.00831667	-0.0063162	-0.00200047
	826	0.0478313	-0.0224497	-0.0253815
	827	-0.000247997	0.0131699	-0.0129219
	828	-0.0128853	0.0267599	-0.0138746
	829	0.0229871	-0.00479653	-0.0181906
	830	-0.0344095	0.0443401	-0.00993058
	831	-0.0323192	0.00852736	0.0237918
	832	0.015951	-0.0112892	-0.0046618
	833	-0.00309959	0.018853	-0.0157534
	834	-0.0118955	-0.0312114	0.0431068
	835	-0.0225584	-0.00420316	0.0267615
	836	0.0197911	0.0138606	-0.0336517
	837	0.0178652	-0.000103968	-0.0177612
	838	0.0390587	0.0534054	-0.0924641
	839	0.0563817	0.0532357	-0.109617
	840	0.0323636	0.0383782	-0.0707419
	841	0.08951	0.0345798	-0.12409
	842	0.0176566	-0.00180562	-0.015851
	843	0.0221922	-0.0147594	-0.00743273
	844	0.032663	-0.015051	-0.017612
	845	0.0209764	-0.0177242	-0.00325221
	846	0.0242367	0.00438343	-0.0286201
	847	-0.028375	0.0293747	-0.000999719
	848	0.0152077	0.0075863	-0.022794
	849	-0.00129417	0.0028972	-0.00160303
	850	-0.00572405	-0.00257424	0.0082983
	851	0.02332	-0.0228636	-0.000456421
	852	-0.00268382	0.0211234	-0.0184396
	853	0.00531165	-0.0335038	0.0281921
	854	-0.00325757	-0.00751707	0.0107746
	855	0.0259353	-0.0300149	0.00407955
	856	0.0157058	-0.0227842	0.00707843
	857	0.00329435	-0.00562722	0.00233287
	858	-0.0209994	-0.0476186	0.0686181
	859	-0.010273	-0.0434031	0.0536761
	860	0.0448402	-0.0397885	-0.00505171
	861	-0.00256533	-0.0198005	0.0223658
	862	-0.0263463	0.00500341	0.0213429
	863	0.0140695	-0.0297324	0.0156629
	864	0.0155857	0.00217195	-0.0177576
	865	0.0341074	-0.0269424	-0.00716495
	866	0.019886	-0.0027434	-0.0171426
	867	0.0330739	-4.86641e-05	-0.0330252
	868	0.0211412	-0.0409455	0.0198043
	869	0.0157898	-0.0546381	0.0388483
	870	0.0163505	-0.0347278	0.0183773
	871	0.0118297	0.00120069	-0.0130304
	872	0.0180698	0.0265857	-0.0446555
	873	0.0117233	0.00254203	-0.0142653
	874	-0.0955417	-0.00677237	0.102314
	875	0.0272638	-0.0509895	0.0237257
	876	-0.0373846	0.00909852	0.0282861
	877	0.0716992	-0.0347784	-0.0369208
	878	0.00322206	0.0137058	-0.0169279
	879	0.012294	-0.0152593	0.00296539
	880	-0.000525436	-0.0169029	0.0174283
	881	-0.0515591	-0.041331	0.0928901
	882	-0.0283968	-0.0364071	0.0648038
	883	0.0317529	-0.0545326	0.0227797
	884	0.0218868	-0.045562	0.0236752
	885	0.0519754	-0.0260358	-0.0259395
	886	0.0265439	0.00563844	-0.0321823
	887	0.0342378	-0.0288378	-0.00539998
	888	0.0208959	-0.0151272	-0.00576876
	889	-0.062486	0.00458526	0.0579008
	890	-0.0517807	0.0391077	0.0126731
	891	-0.0181	0.0035884	0.0145116
	892	0.00872658	-0.00826284	-0.000463746
	893	0.0463324	-0.00732155	-0.0390108
	894	-0.0421351	0.00666128	0.0354738
	895	-0.0598691	0.0255487	0.0343204
	896	-0.00441932	0.0117515	-0.00733214
	897	0.0262507	0.00752453	-0.0337752
	898	0.0188379	-0.0294936	0.0106557
	899	-0.000343869	0.00173042	-0.00138655
	900	0.014919	-0.0268923	0.0119733
	901	-0.00235385	-0.0254066	0.0277605
	902	-0.00863913	-0.0282683	0.0369075
	903	-0.000539323	-0.0530262	0.0535655
	904	0.000289489	-0.0124044	0.0121149
	905	-0.0138373	-0.0201985	0.0340358
	906	-0.065455	-0.0205372	0.0859922
	907	0.0158796	-0.042229	0.0263493
	908	-0.0266022	0.00880846	0.0177937
	909	-0.0205009	0.0234662	-0.00296531
	910	-0.0171173	0.0126246	0.0044927
	911	-0.00724469	0.0426193	-0.0353747
	912	-0.0305415	0.000660557	0.029881
	913	0.0433836	0.00640766	-0.0497913
	914	0.0324803	-0.0408204	0.00834004
	915	0.00935481	9.34015e-05	-0.00944821
	916	0.0443546	-0.0331009	-0.0112537
	917	-0.0200706	0.0392253	-0.0191547
	918	0.0168375	-0.0198674	0.00302986
	919	-0.0233636	-0.0259424	0.0493061
	920	0.0234966	-0.0166615	-0.00683507
	921	0.0213839	-0.0262629	0.00487896
	922	0.00763927	0.0048048	-0.0124441
	923	0.0149597	-0.0161094	0.0011497
	924	-0.0216021	-0.000422244	0.0220243
	925	-0.00163556	-0.013219	0.0148546
	926	0.00727108	-0.0480265	0.0407554
	927	0.0141942	-0.0117738	-0.00242048
	928	-0.0208229	0.0316221	-0.0107992
	929	-0.023827	0.00871774	0.0151093
	930	-0.0244327	-0.03362	0.0580527
	931	0.0415721	-0.0299012	-0.0116709
	932	0.0490146	-0.0636526	0.0146379
	933	-0.0172423	-0.0201438	0.0373861
	934	-0.00856481	-0.0388808	0.0474456
	935	-0.00213025	0.0109765	-0.00884626
	936	0.00967944	0.00843838	-0.0181178
	937	-0.0681699	0.102608	-0.0344377
	938	-0.0454543	0.0560603	-0.010606
	939	-0.0445087	0.0348156	0.0096931
	940	-0.0410399	0.071982	-0.0309421
	941	0.00732106	-0.00577123	-0.00154982
	942	-0.00117851	-0.00329743	0.00447594
	943	-0.00289011	-0.00224132	0.00513143
	944	-0.0423595	0.0192797	0.0230798
	945	-0.0856726	0.0115434	0.0741292
	946	-0.0246415	-0.0331773	0.0578188
	947	-0.0636094	0.00810237	0.055507
	948	-0.044496	0.0136197	0.0308763
	949	-0.0406163	0.00734079	0.0332755
	950	-0.0137275	-0.0036703	0.0173978
	951	0.013965	0.0386939	-0.0526589
	952	-0.110124	0.10688	0.00324355
	953	-0.0108814	0.00980229	0.00107907
	954	-0.0689587	0.0670548	0.00190393
	955	-0.0130288	-0.0326841	0.045713
	956	-0.148577	0.103903	0.044674
	957	-0.0665327	0.0738914	-0.00735868
	958	0.0207773	-0.035524	0.0147467
	959	0.00219669	0.00632748	-0.00852417
	960	0.0220335	-0.0129078	-0.00912565
	961	0.0322931	-0.00981283	-0.0224802
	962	0.0425544	0.0382323	-0.0807867
	963	0.0577497	-0.039725	-0.0180247
	964	0.0062428	-0.0113591	0.0051163
	965	0.0357583	-0.0175924	-0.0181659
	966	-0.02977	0.0249519	0.00481807
	967	-0.0216136	0.0411608	-0.0195472
	968	-0.0225626	0.032913	-0.0103504
	969	0.00796405	0.0183606	-0.0263247
	970	0.0302997	-0.0193855	-0.0109141
	971	0.000784392	-0.0497693	0.0489849
	972	0.0259104	-0.0513491	0.0254387
	973	0.0212889	-0.0105847	-0.0107042
	974	0.00500031	0.025927	-0.0309273
	975	0.00754406	-0.012298	0.00475396
	976	-0.0596776	0.0548862	0.00479144
	977	-0.0606723	0.0433765	0.0172959
	978	-0.0193459	0.000737236	0.0186086
	979	-0.00373924	-0.0104376	0.0141769
	980	-0.0316618	0.0329614	-0.00129954
	981	-0.0511953	0.03003	0.0211653
	982	-0.0257275	0.0347673	-0.00903986
	983	0.0161002	0.015709	-0.0318092
	984	-0.0683391	0.0965755	-0.0282364
	985	-0.0723861	0.0822803	-0.00989423
	986	-0.0529192	0.113879	-0.0609597
	987	0.00711914	0.00368184	-0.010801
	988	-0.00731225	0.0571259	-0.0498136
	989	0.00452611	0.0199233	-0.0244495
	990	-0.06406	0.0254767	0.0385833
	991	0.0274506	-0.00725762	-0.020193
	992	-0.0136319	0.00962268	0.00400919
	993	0.0193233	-0.0366548	0.0173315
	994	-0.061929	0.061445	0.000483953
	995	0.0981483	-0.0592389	-0.0389094
	996	-0.0278289	0.0727146	-0.0448856
	997	0.00790086	-0.0815006	0.0735997
	998	0.0322738	-0.0707373	0.0384635
	999	0.047473	-0.0935649	0.046092
	1000	0.0528168	-0.102452	0.0496356
	1001	0.00875768	-0.0741265	0.0653688
	1002	-0.013258	-0.0880288	0.101287
	1003	-0.00243915	-0.0600889	0.0625281
	1004	0.0252307	-0.0457041	0.0204733
	1005	-0.0134481	0.0283885	-0.0149404
	1006	-0.0147169	0.0109692	0.0037477
	1007	-0.0233208	-0.0677492	0.09107
	1008	-0.0360512	0.114307	-0.0782555
	1009	-0.0251262	0.0472048	-0.0220786
	1010	0.00133822	-0.016756	0.0154177
	1011	0.0308485	0.0217493	-0.0525978
	1012	-0.0319936	0.080786	-0.0487925
	1013	-0.015156	0.00252448	0.0126316
	1014	0.0115843	-0.0223928	0.0108085
	1015	-0.0327221	-0.0705239	0.103246
	1016	0.0455326	-0.0818911	0.0363584
	1017	0.0242065	-0.0763781	0.0521716
	1018	0.016301	-0.027297	0.0109959
	1019	0.0423115	-0.0209326	-0.0213788
	1020	0.0528553	-0.0611242	0.00826896
	1021	0.0263709	-0.0918859	0.065515
	1022	0.0148863	-0.0720268	0.0571406
	1023	0.0549775	-0.0307228	-0.0242547
	1024	-0.0129552	-0.0299891	0.0429442
	1025	0.0161558	-0.0555741	0.0394184
	1026	-0.0172813	0.0451625	-0.0278812
	1027	0.0462243	-0.0723785	0.0261542
	1028	-0.0138909	-0.024906	0.0387968
	1029	0.0124886	-0.0167964	0.00430777
	1030	0.0543585	-0.0143754	-0.0399831
	1031	-0.0364948	0.0273176	0.00917717
	1032	0.0235449	0.0155077	-0.0390526
	1033	-0.026026	0.0254063	0.000619765
	1034	-0.00868661	0.0670754	-0.0583887
	1035	-0.0190012	0.065098	-0.0460968
	1036	0.0100135	-0.00333688	-0.00667659
	1037	0.0213951	-0.00907805	-0.0123171
	1038	0.0121068	0.0361644	-0.0482712
	1039	0.0213908	0.0300103	-0.0514011
	1040	-0.0136105	0.0397864	-0.0261759
	1041	0.012839	0.0119148	-0.0247538
	1042	0.0241499	-0.0438025	0.0196527
	1043	-0.0296697	0.0560137	-0.026344
	1044	0.0227336	-0.060336	0.0376025
	1045	0.0116241	0.0281275	-0.0397516
	1046	0.008221	0.101009	-0.10923
	1047	-4.34123e-05	0.100386	-0.100342
	1048	0.014329	-0.0322161	0.0178871
	1049	-0.02514	0.0626013	-0.0374613
	1050	0.0727931	-0.0146779	-0.0581153
	1051	0.0167423	-0.000669821	-0.0160724
	1052	-0.0109851	0.0917868	-0.0808017
	1053	0.0308258	0.0189275	-0.0497533
	1054	0.0459835	-0.0224792	-0.0235043
	1055	0.0334067	-0.0253447	-0.00806199
	1056	-0.00220944	-0.0868447	0.0890541
	1057	0.0656113	-0.0463434	-0.0192679
	1058	0.0618231	-0.10027	0.0384469
	1059	0.025842	-0.0540936	0.0282515
	1060	0.0194873	0.0187622	-0.0382494
	1061	-0.00890065	0.00660411	0.00229654
	1062	0.0139245	-0.034417	0.0204925
	1063	0.0391232	0.0314617	-0.0705849
	1064	0.0116606	-0.0744147	0.0627542
	1065	-0.0296664	0.0138601	0.0158063
	1066	0.00912168	0.0113532	-0.0204749
	1067	0.0635433	-0.0298643	-0.0336789
	1068	-0.014592	-0.00782942	0.0224215
	1069	-0.015692	0.0883699	-0.0726779
	1070	0.041666	-0.0273387	-0.0143274
	1071	-0.00251228	0.0226858	-0.0201735
	1072	0.011824	0.0079908	-0.0198148
	1073	-0.00655848	0.0139934	-0.00743488
	1074	0.0754645	-0.0692131	-0.00625135
	1075	-0.0274466	0.0514324	-0.0239859
	1076	0.0286183	-0.0609345	0.0323162
	1077	-0.0269617	-0.00333178	0.0302935
	1078	-0.00804345	0.0942422	-0.0861987
	1079	0.00464083	0.0675568	-0.0721977
	1080	0.00834235	-0.0253375	0.0169952
	1081	0.00734625	-0.0545128	0.0471665
	1082	0.0290944	0.0123305	-0.0414248
	1083	-0.0796625	0.0307845	0.0488779
	1084	-0.0820498	0.0207738	0.061276
	1085	-0.0666411	-0.0219622	0.0886033
	1086	-0.0439123	0.000263327	0.043649
	1087	-0.0557555	0.00859269	0.0471628
	1088	-0.0727543	0.00323547	0.0695189
	1089	-0.0408224	0.0193907	0.0214316
	1090	-0.044811	0.00439549	0.0404155
	1091	-0.0370599	-0.0256248	0.0626847
	1092	-0.0398999	-0.0307217	0.0706215
	1093	-0.0228111	-0.036702	0.0595131
	1094	0.0117806	-0.0405442	0.0287636
	1095	0.0555916	-0.0445441	-0.0110475
	1096	0.0732295	-0.0665935	-0.00663595
	1097	0.046521	-0.017598	-0.028923
	1098	-0.0129171	-0.00415871	0.0170758
	1099	0.00308899	-0.0191766	0.0160876
	1100	-0.0186432	8.91141e-06	0.0186343
	1101	-0.00376158	-0.0265853	0.0303469
	1102	-0.0457184	0.00107013	0.0446483
	1103	-0.00075208	-0.0336885	0.0344405
	1104	-0.0302889	-0.0162431	0.0465319
	1105	-0.0186953	-0.00520947	0.0239047
	1106	0.00865777	-0.0371033	0.0284455
	1107	0.0132929	-0.0285242	0.0152312
	1108	-0.021099	-0.0133308	0.0344298
	1109	0.0489922	-0.0571165	0.0081243
	1110	0.0336289	0.00790622	-0.0415351
	1111	0.0199411	-0.0343278	0.0143867
	1112	0.0160732	-0.0722034	0.0561303
	1113	0.0339034	-0.0559829	0.0220795
	1114	-0.0187706	-0.0308754	0.049646
	1115	0.0288245	-0.0812872	0.0524627
	1116	0.0744064	-0.0913548	0.0169484
	1117	0.0254322	-0.0465473	0.0211151
	1118	-0.00129792	-0.0181485	0.0194465
	1119	-0.0173876	0.0090043	0.00838327
	1120	-0.0314386	-0.0717717	0.10321
	1121	-0.0194384	-0.0198495	0.0392879
	1122	0.0633857	-0.0256759	-0.0377098
	1123	0.0360073	-0.040749	0.00474164
	1124	-0.0133781	-0.0321741	0.0455521
	1125	0.103343	-0.0927938	-0.0105492
	1126	0.041681	-0.0676778	0.0259967
	1127	0.0921937	-0.102676	0.0104819
	1128	0.122225	-0.0928221	-0.0294031
	1129	0.0848318	-0.0875778	0.002746
	1130	0.121702	-0.0706287	-0.051073
	1131	-0.0220769	-0.00202739	0.0241043
	1132	-0.028806	0.0151964	0.0136095
	1133	0.019497	0.00872522	-0.0282222
	1134	-0.0500095	0.0192146	0.0307949
	1135	-0.086366	-0.00449134	0.0908573
	1136	-0.0856975	0.000721096	0.0849764
	1137	0.151552	-0.0525199	-0.0990325
	1138	0.132799	-0.0897922	-0.0430064
	1139	0.118842	-0.0826671	-0.0361754
	1140	0.15852	-0.095907	-0.0626135
	1141	0.146368	-0.0782417	-0.0681259
	1142	0.112752	-0.0860762	-0.0266757
	1143	0.000575879	-0.0151737	0.0145979
	1144	0.00462326	-0.000434648	-0.00418862
	1145	0.0210932	-0.00556129	-0.0155319
	1146	0.0389414	-0.0345072	-0.00443422
	1147	-0.0344103	-0.031531	0.0659413
	1148	0.0481741	-0.0165312	-0.0316429
	1149	0.0371125	-0.0512159	0.0141033
	1150	-0.0232163	0.0153568	0.00785955
	1151	-0.000438062	-0.0198556	0.0202937
	1152	0.0635665	-0.0487554	-0.0148112
	1153	0.0590787	-0.0363426	-0.0227361
	1154	0.0114907	-0.0034908	-0.00799988
	1155	0.0459417	-0.0161204	-0.0298212
	1156	-0.0288838	0.0323434	-0.00345953
	1157	-0.0337074	0.00472824	0.0289792
	1158	-0.0343341	-0.0148552	0.0491893
	1159	-0.0607094	0.0283402	0.0323692
	1160	-0.0360178	-0.00871615	0.0447339
	1161	-0.0547242	-0.0100625	0.0647866
	1162	0.0726951	-0.0590988	-0.0135964
	1163	-0.0383438	-0.00164682	0.0399907
	1164	-0.0474639	0.00683958	0.0406244
	1165	-0.00434802	0.0180543	-0.0137063
	1166	0.0130116	0.00501816	-0.0180298
	1167	0.131433	-0.0943338	-0.0370995
	1168	0.0538137	-0.0263778	-0.0274359
	1169	-0.00784917	-0.0030355	0.0108847
	1170	0.0775642	-0.0782412	0.000676974
	1171	0.0487541	-0.053976	0.00522192
	1172	-0.0065494	-0.0210741	0.0276235
	1173	0.0541152	-0.0625931	0.00847786
	1174	0.0767179	-0.0387666	-0.0379513
	1175	-0.0472564	0.00435952	0.0428968
	1176	0.0497469	0.0127305	-0.0624775
	1177	-0.00367461	-0.0498925	0.0535672
	1178	-0.016925	0.015217	0.00170795
	1179	-0.0379287	0.0639227	-0.025994
	1180	0.000194704	-0.0294481	0.0292534
	1181	0.0454382	-0.0580702	0.012632
	1182	-0.0526788	0.0196294	0.0330494
	1183	0.0369333	-0.0243499	-0.0125834
	1184	-0.0604212	0.0245645	0.0358567
	1185	-0.000410383	0.0031179	-0.00270751
	1186	-0.00347411	0.000129262	0.00334485
	1187	0.000737449	0.0573867	-0.0581241
	1188	0.0032351	0.0020018	-0.0052369
	1189	0.0497599	-0.0549072	0.00514732
	1190	-0.0150293	-0.0308457	0.045875
	1191	0.0801954	-0.0630929	-0.0171026
	1192	0.0701643	-0.037224	-0.0329404
	1193	-0.00926581	0.00305459	0.00621122
	1194	0.0734052	-0.085086	0.0116808
	1195	-0.0117391	0.0461684	-0.0344293
	1196	-0.0310538	-0.0398054	0.0708592
	1197	-0.0351074	-0.0207863	0.0558938
	1198	-0.0248696	-0.0257582	0.0506278
	1199	0.0451743	-0.0232594	-0.0219149
	1200	-0.00444555	0.000147885	0.00429766
	1201	-0.0191098	-0.0623772	0.081487
	1202	-0.00581518	-0.0586221	0.0644373
	1203	-0.0181579	-0.0278216	0.0459795
	1204	-0.0117691	-0.00926061	0.0210297
	1205	-0.0251295	NaN	0.0251295
	1206	-0.00441279	-0.0433953	0.0478081
	1207	0.0227969	-0.0152335	-0.00756346
	1208	-0.0274847	-0.00809213	0.0355768
	1209	0.011892	-0.0305039	0.0186119
	1210	-0.0258903	-0.00213995	0.0280303
	1211	-0.0452265	-0.00597906	0.0512055
	1212	0.0101676	0.0138971	-0.0240647
	1213	0.036482	0.0140862	-0.0505682
	1214	0.0191809	-0.00659095	-0.01259
	1215	0.0209991	9.11057e-05	-0.0210902
	1216	-0.015879	-0.00368396	0.019563
	1217	0.0217564	-0.0483696	0.0266132
	1218	-0.0216484	-0.0212782	0.0429266
	1219	0.0155356	-0.041323	0.0257874
	1220	-0.0220797	-0.0434482	0.0655279
	1221	-0.0129525	-0.0276544	0.0406069
	1222	-0.0137605	-0.0242902	0.0380507
	1223	0.040697	-0.0104558	-0.0302412
	1224	-0.0177414	-0.0276428	0.0453841
	1225	0.00502136	-0.0522359	0.0472145
	1226	0.0499896	-0.0246084	-0.0253812
	1227	0.00114047	-0.00711353	0.00597306
	1228	0.0190654	0.00391145	-0.0229769
	1229	NaN	-0.044201	0.044201
	1230	0.0116078	-0.0230272	0.0114194
	1231	0.0521584	-0.0483022	-0.0038562
	1232	0.0154215	-0.027334	0.0119125
	1233	-0.0151806	0.00741603	0.00776457
	1234	0.0597672	-0.0258206	-0.0339466
	1235	-0.0145039	-0.0184009	0.0329047
	1236	-0.010823	-0.00697543	0.0177984
	1237	-0.0105845	0.0130334	-0.00244886
	1238	-0.0509227	0.0330322	0.0178905
	1239	0.00151855	-0.00780643	0.00628787
	1240	-0.0270421	0.019548	0.00749414
	1241	0.00613199	-0.026235	0.020103
	1242	-0.0226003	0.0212021	0.00139823
	1243	-0.0264647	0.0441185	-0.0176538
	1244	-0.00226712	0.043578	-0.0413109
	1245	0.00103555	0.00148592	-0.00252147
	1246	0.0168211	-0.0172519	0.000430766
	1247	-0.009365	0.0075834	0.0017816
	1248	0.0382994	-0.0720783	0.0337789
	1249	0.0041265	-0.0240664	0.0199399
	1250	-0.0202777	-0.0251722	0.0454499
	1251	-0.0210704	-0.0131941	0.0342644
	1252	-0.0277436	0.0355492	-0.00780556

## Sheet: Figure 2f
Figure 2f
	Normalized responses of a representative Scn2a+/- superior colliculus cell across epochs in wild-type mice
		ES-LS	ES-VL	LS-VL
	Q-values	0.862796	0.441408	0.208809
	trials	ES-LS	ES-VL	LS-VL
	1	0.428141	0.419854	-0.0555439
	2	0.676575	1.09823	-0.16618
	3	0.209535	0.75261	0.889667
	4	-0.072974	0.741019	0.0271689
	5	0.0525244	1.16015	0.197946
	6	0.023515	0.392983	0.308262
	7	0.0126662	0.532901	0.699741
	8	0.0156461	0.519412	0.261317
	9	-0.103632	0.0260734	0.531779
	10	0.17174	0.0741029	0.594357
	11	0.422478	0.506118	0.793636
	12	0.59811	0.251502	0.517283
	13	-0.0125616	0.3804	0.537142
	14	0.676264	0.236454	0.329902
	15	0.0891243	0.209737	0.42112
	16	0.00328583	0.283567	0.499499
	17	0.515515	1.34166	0.359689
	18	0.916787	0.170597	0.077314
	19	0.376054	0.539367	0.856162
	20	0.576108	0.195676	-0.021939
	21	0.645317	0.0332639	0.113427
	22	0.17935	-0.171366	0.86788
	23	0.0765513	0.116838	0.405584
	24	0.449135	0.702347	0.454788
	25	0.170295	-0.231868	0.389239
	26	0.721319	0.995033	0.382669
	27	0.16161	-0.00572236	0.487371
	28	0.43615	0.326812	0.305669
	29	0.721495	0.376691	0.254405
	30	0.340749	-0.0927898	0.588098
	31	0.257914	0.0415342	0.38838
	32	0.60068	-0.0995288	0.35205
	33	0.240112	0.34562	0.20304
	34	0.599935	0.00332479	0.284953
	35	0.460009	-0.216106	0.179742
	36	0.135507	-0.186892	0.232908

## Sheet: Figure 2h
Figure 2h
	Normalized responses of the superior colliculus cells across epochs in Scn2a+/- mice
		ES-LS	ES-VL	LS-VL
	Q-values	0.28839	0	0
	Cell Index	ES-LS	ES-VL	LS-VL
	1	-0.00775328	0.00135469	0.00639859
	2	-0.0207444	0.000968164	0.0197763
	3	0.00169266	0.0161938	-0.0178865
	4	-0.0307709	0.00653206	0.0242388
	5	-0.0139397	0.00633264	0.00760708
	6	0.0073336	0.00451446	-0.0118481
	7	-0.0223644	0.00698826	0.0153761
	8	-0.0073783	0.0133646	-0.00598625
	9	-0.0292961	0.0127392	0.0165568
	10	-0.00728527	0.0122441	-0.00495887
	11	-0.0205551	0.0099959	0.0105592
	12	-0.00246695	-0.0015559	0.00402285
	13	-0.00625946	0.0125252	-0.00626575
	14	-0.0184019	0.0233716	-0.00496966
	15	0.0121034	-0.00167225	-0.0104311
	16	-0.00648901	-0.00034461	0.00683362
	17	-0.0103737	0.00591962	0.00445404
	18	-0.0149978	0.00214605	0.0128518
	19	0.00880111	-0.00425301	-0.0045481
	20	-0.0117884	-0.0117591	0.0235475
	21	-0.00911406	-0.00530167	0.0144157
	22	0.00776061	-0.00709627	-0.000664345
	23	0.021635	0.0248581	-0.0464931
	24	-0.0018215	-0.00316751	0.00498901
	25	0.01345	-0.00275176	-0.0106983
	26	-0.0309376	-0.0271835	0.0581211
	27	-0.0152048	-0.0279438	0.0431487
	28	-0.0153349	-0.0168436	0.0321785
	29	-0.0162339	-0.00129951	0.0175334
	30	-0.0133535	-0.00527706	0.0186306
	31	0.0134699	-0.00515766	-0.00831226
	32	0.010753	-0.014419	0.00366608
	33	-0.0127227	-0.0221862	0.0349089
	34	-0.0169344	0.0251407	-0.00820624
	35	-0.000819227	0.0273973	-0.0265781
	36	-0.00662098	-0.00222874	0.00884972
	37	0.00243435	0.00830147	-0.0107358
	38	-0.00602396	0.00996729	-0.00394333
	39	0.0282733	-0.0111984	-0.0170749
	40	0.0104723	-0.00370587	-0.00676646
	41	0.0278522	-0.0113158	-0.0165364
	42	-0.0158369	-0.00838066	0.0242175
	43	-0.00494755	-0.0222233	0.0271709
	44	0.00966159	-0.0138205	0.00415887
	45	-0.0111617	-0.0161584	0.02732
	46	0.0148275	-0.00941815	-0.00540932
	47	-0.0148746	0.0168361	-0.00196152
	48	0.0243577	-0.0145945	-0.00976324
	49	0.0303807	-0.00482064	-0.02556
	50	0.0149412	0.00529501	-0.0202362
	51	0.0208765	0.0109207	-0.0317972
	52	0.00113863	-0.00698644	0.00584781
	53	-0.0165017	-0.00691446	0.0234161
	54	-0.0229641	-0.0109826	0.0339467
	55	-0.0301755	-0.0183011	0.0484765
	56	-0.0239601	-0.00203403	0.0259941
	57	-0.0311082	0.0272369	0.00387131
	58	0.000899734	-7.68373e-05	-0.000822897
	59	0.000936085	-0.00907871	0.00814262
	60	0.00572517	0.00240394	-0.00812911
	61	-0.0100072	-0.011655	0.0216622
	62	0.0216384	-0.0267256	0.00508717
	63	-0.00646112	0.00228325	0.00417787
	64	0.0089184	-0.00933683	0.000418422
	65	-0.0268525	0.0202853	0.00656724
	66	0.0243604	-0.0262784	0.00191805
	67	-0.00500864	0.0202934	-0.0152848
	68	-0.00435736	-0.00273405	0.00709141
	69	0.00694156	0.0233025	-0.030244
	70	0.00612553	0.00188487	-0.0080104
	71	-0.0112146	-0.0119702	0.0231848
	72	-0.00674011	-0.00296739	0.0097075
	73	-0.0297908	-0.0120597	0.0418505
	74	0.0149135	-0.0145093	-0.000404224
	75	0.0419218	-0.00930583	-0.032616
	76	0.00740447	-0.00935534	0.00195087
	77	-0.00358753	-0.0305425	0.03413
	78	-0.0101992	-0.00473748	0.0149366
	79	0.0294662	-0.0300463	0.00058014
	80	0.0104579	-0.00717127	-0.00328661
	81	-0.00396918	-0.00499061	0.00895979
	82	-0.024466	-0.0277287	0.0521947
	83	-0.0185777	-0.0236081	0.0421858
	84	0.00109948	-0.0135832	0.0124838
	85	-0.0110033	0.00707807	0.0039252
	86	0.00431297	0.0201334	-0.0244464
	87	-0.0106026	0.0105051	9.74866e-05
	88	0.0333916	-0.0137075	-0.0196841
	89	0.0298608	-0.0199594	-0.00990131
	90	0.0212274	-0.010632	-0.0105954
	91	0.0178631	-0.00284107	-0.015022
	92	-0.00137641	-0.0104225	0.0117989
	93	-0.0113141	-0.000573448	0.0118876
	94	0.000996802	-0.00127648	0.000279677
	95	-0.00660734	-0.0168444	0.0234517
	96	-0.00770644	0.00918021	-0.00147376
	97	-0.000276839	-0.00257604	0.00285287
	98	0.0178215	0.0469233	-0.0647448
	99	0.00717074	-0.0295672	0.0223964
	100	0.0243462	-0.00365558	-0.0206906
	101	0.0349082	-0.0265626	-0.00834561
	102	-0.0423853	-0.00679212	0.0491774
	103	-0.0105255	-0.00830634	0.0188318
	104	-0.00452422	-0.00442238	0.0089466
	105	0.0139406	-0.0123427	-0.00159788
	106	0.0233744	-0.0280046	0.00463022
	107	-0.0140323	0.000410917	0.0136214
	108	-0.0330378	0.00611396	0.0269238
	109	-0.0424062	0.0255854	0.0168208
	110	-0.0420404	0.0218132	0.0202272
	111	-0.0268025	0.0105281	0.0162744
	112	-0.0128398	0.0120796	0.000760192
	113	-0.0116361	-0.000502172	0.0121383
	114	0.0184747	-0.0128926	-0.00558216
	115	0.00872196	-0.0128868	0.00416489
	116	-0.027353	0.0115581	0.0157948
	117	0.00493856	-0.0106346	0.00569605
	118	-0.0454451	0.0420907	0.00335439
	119	-0.00457086	-0.00753621	0.0121071
	120	-0.0165512	-0.0085088	0.02506
	121	0.0295436	-0.0226303	-0.00691322
	122	0.0372607	-0.0443862	0.00712547
	123	0.0327365	-0.035545	0.00280849
	124	-0.00312329	-0.00844884	0.0115721
	125	-0.0299913	0.0158866	0.0141047
	126	-0.0499491	0.00136276	0.0485863
	127	-0.0424704	0.00844044	0.03403
	128	-0.0174038	-0.0102941	0.0276979
	129	-0.0157543	0.00296031	0.012794
	130	0.000945606	-0.00231825	0.00137264
	131	0.0180437	-0.00711012	-0.0109336
	132	0.00438379	-0.0188387	0.0144549
	133	-0.0125252	0.0271814	-0.0146562
	134	-0.0320584	0.00646087	0.0255975
	135	-0.0120737	-0.000912515	0.0129862
	136	0.00411746	-0.00189619	-0.00222127
	137	-0.00228716	0.00442822	-0.00214106
	138	0.08954	-0.0351589	-0.0543811
	139	0.0235548	-0.0496947	0.0261398
	140	-0.0155403	-0.015784	0.0313243
	141	-0.0131284	0.0180169	-0.00488852
	142	-0.0335306	-0.003126	0.0366566
	143	-0.0331742	0.0179362	0.0152381
	144	0.00396355	-0.0629397	0.0589762
	145	-0.0122832	-0.024894	0.0371772
	146	-0.0424102	0.0375163	0.00489397
	147	-0.0491907	0.00600373	0.0431869
	148	0.00643148	-0.022517	0.0160855
	149	0.0191343	-0.0114748	-0.00765951
	150	0.0197961	0.011016	-0.0308121
	151	0.0232448	0.0362574	-0.0595022
	152	0.0280156	-0.018239	-0.00977664
	153	0.0261901	-0.0222005	-0.00398962
	154	0.00289821	0.0200119	-0.0229101
	155	0.025613	-0.0183926	-0.00722037
	156	-0.00903519	0.00138031	0.00765488
	157	0.00874275	-0.0236603	0.0149175
	158	-0.0176119	0.0139771	0.00363474
	159	0.0150707	-0.0125616	-0.00250907
	160	0.0125646	-0.0150502	0.00248559
	161	0.0324308	-0.0269193	-0.00551148
	162	-0.00765261	0.000597826	0.00705479
	163	-0.0139311	0.000275622	0.0136555
	164	-0.00887016	-0.0101744	0.0190446
	165	-0.046236	0.0223239	0.0239121
	166	0.0139538	-0.0190375	0.0050837
	167	-0.0473457	0.01599	0.0313557
	168	-0.0484145	0.00728444	0.0411301
	169	0.0276636	-0.0493955	0.021732
	170	-0.00426938	0.0100988	-0.00582945
	171	-0.0442449	0.01734	0.0269049
	172	0.0115276	0.001062	-0.0125895
	173	0.0331933	-0.00256818	-0.0306251
	174	-0.0142516	0.0299939	-0.0157423
	175	-0.00443175	0.00942422	-0.00499247
	176	0.0257525	0.00930222	-0.0350547
	177	0.0360469	0.0415048	-0.0775516
	178	0.0725493	0.000498425	-0.0730478
	179	0.0206697	0.00640892	-0.0270786
	180	-0.0131002	-0.0169944	0.0300946
	181	0.00989676	0.00168619	-0.0115829
	182	0.0270847	-0.00534289	-0.0217418
	183	-0.0181995	-0.0175399	0.0357394
	184	-0.00124548	-0.016856	0.0181015
	185	-0.019495	0.00204529	0.0174497
	186	-0.00952408	-0.0156979	0.025222
	187	-0.00590617	-0.0317397	0.0376459
	188	0.0141198	0.00466369	-0.0187835
	189	0.0074286	0.00629103	-0.0137196
	190	-0.00326547	-0.00525273	0.00851821
	191	0.00677231	0.00112321	-0.00789552
	192	-0.0173681	-0.0135288	0.0308969
	193	-0.000462888	-0.0345375	0.0350004
	194	-0.0124926	-0.0468921	0.0593847
	195	-0.0284108	0.000543268	0.0278675
	196	-0.0134879	-0.0521592	0.0656471
	197	-0.0237033	-0.0467289	0.0704322
	198	-0.0242952	-0.0348865	0.0591816
	199	-0.00315742	-0.00506373	0.00822115
	200	0.000731995	0.0354	-0.036132
	201	-0.0216766	0.0706215	-0.048945
	202	-0.0183131	-0.0339313	0.0522444
	203	-0.0256957	-0.0504784	0.076174
	204	0.00471586	-0.0597816	0.0550657
	205	0.0367982	-0.0461481	0.00934987
	206	-0.0176873	-0.0475159	0.0652032
	207	-0.0338502	-0.0612322	0.0950824
	208	0.0196681	0.0130824	-0.0327506
	209	-0.0266408	-0.0046554	0.0312962
	210	-0.00859142	0.0200654	-0.011474
	211	-0.0138873	0.0222615	-0.00837412
	212	-0.00286467	0.0361409	-0.0332762
	213	-0.00935178	-0.0175247	0.0268764
	214	-0.0130359	-0.0139781	0.027014
	215	0.0681345	-0.0383202	-0.0298143
	216	-0.0206085	-0.0193244	0.039933
	217	-0.0238088	-0.0224782	0.046287
	218	0.028173	-0.0360014	0.00782842
	219	-0.016155	-0.0427091	0.0588641
	220	-0.00107228	-0.012514	0.0135863
	221	-0.0217647	-0.00520494	0.0269696
	222	0.0100097	-0.0014876	-0.00852207
	223	0.0485971	-0.038684	-0.00991316
	224	-0.0122119	0.0315078	-0.0192959
	225	-0.039697	0.0243997	0.0152973
	226	0.00273206	-0.000787795	-0.00194427
	227	-0.00832478	0.00992748	-0.0016027
	228	0.0253392	0.0451902	-0.0705294
	229	0.00638324	-0.0444337	0.0380505
	230	-0.01419	-0.0205706	0.0347606
	231	-0.0134714	-0.0259722	0.0394436
	232	-0.00193744	-0.0058472	0.00778464
	233	0.0897386	0.0226678	-0.112406
	234	-0.00478856	6.01145e-05	0.00472845
	235	0.00172617	-0.0421452	0.040419
	236	0.0193542	0.00674123	-0.0260954
	237	-0.0238299	0.0155248	0.00830508
	238	0.0105741	-0.0353922	0.0248182
	239	-0.0059109	-0.0101692	0.0160801
	240	-0.0377288	0.0258481	0.0118807
	241	0.0134844	-0.0228704	0.00938598
	242	-0.0371098	-0.0152316	0.0523414
	243	-0.0230059	0.00638673	0.0166192
	244	-0.0137586	-0.00669641	0.0204551
	245	-0.00835192	-0.00909505	0.017447
	246	-0.0283006	-0.00926432	0.0375649
	247	-0.0015214	-0.0332802	0.0348016
	248	-0.0195751	-0.0109835	0.0305586
	249	0.0181595	-0.0371868	0.0190273
	250	0.0119427	-0.0401761	0.0282334
	251	0.0158958	-0.0274621	0.0115663
	252	-0.0240394	0.016242	0.00779738
	253	-0.0435291	-0.0138636	0.0573927
	254	-0.00934713	0.0203116	-0.0109644
	255	-0.0204819	-0.0145253	0.0350072
	256	-0.0308486	-0.0205525	0.0514011
	257	-0.0309155	0.00507315	0.0258424
	258	-0.0398654	0.00215896	0.0377064
	259	-0.0103772	-0.00737229	0.0177495
	260	0.00981123	-0.0574529	0.0476417
	261	-0.0201892	-0.0693762	0.0895654
	262	0.0104751	0.0195146	-0.0299897
	263	0.0131588	-0.0146203	0.00146149
	264	0.0138124	0.0130329	-0.0268453
	265	-0.0212133	0.00810889	0.0131045
	266	-0.0409999	-0.00499993	0.0459998
	267	-0.0122013	0.0233134	-0.0111121
	268	-0.00637936	0.0209269	-0.0145476
	269	-0.00636735	-0.0294573	0.0358247
	270	-0.0419449	-0.0131834	0.0551283
	271	-0.0230376	-0.0443102	0.0673477
	272	-0.0358808	-0.0353422	0.071223
	273	0.0184063	0.00923672	-0.0276431
	274	-0.0107821	0.00471708	0.00606499
	275	-0.0196227	-0.000248768	0.0198715
	276	0.0285843	-0.0173469	-0.0112374
	277	0.0107362	0.00109772	-0.0118339
	278	-0.0144232	-0.00373677	0.01816
	279	-0.00254363	0.0133009	-0.0107573
	280	0.0384643	-0.0233248	-0.0151396
	281	0.000890481	0.00860281	-0.00949329
	282	0.0315568	-0.013518	-0.0180389
	283	-0.0267331	-0.0360291	0.0627622
	284	0.0288778	-0.0198216	-0.00905621
	285	-0.0302132	-0.0010969	0.0313101
	286	0.0100829	-0.0576236	0.0475406
	287	-0.00215114	-0.0510042	0.0531554
	288	-0.00359356	-0.0596086	0.0632021
	289	-0.0390143	-0.00846054	0.0474749
	290	-0.0129449	-0.00799381	0.0209387
	291	-0.0115459	-0.0196027	0.0311486
	292	-0.00518377	-0.0654882	0.0706719
	293	-0.0518475	-0.0220436	0.0738911
	294	0.0203306	-0.00566014	-0.0146704
	295	-0.0342107	0.000934678	0.033276
	296	-0.0258821	-0.0122847	0.0381669
	297	0.0218989	-0.0116744	-0.0102245
	298	0.00456983	0.0145669	-0.0191367
	299	-0.0251429	0.0172348	0.00790809
	300	0.0198418	-0.0434172	0.0235753
	301	-0.00936872	0.00495496	0.00441375
	302	-0.014568	0.00895322	0.00561481
	303	-0.0386814	0.00230846	0.036373
	304	-0.008035	0.0121039	-0.00406892
	305	0.0355792	0.00348014	-0.0390593
	306	-0.0336493	-0.0368312	0.0704805
	307	-0.015357	-0.00151336	0.0168704
	308	-0.0304052	-0.0117386	0.0421438
	309	-0.000787482	0.00835186	-0.00756438
	310	-0.0328249	-0.0261996	0.0590245
	311	-0.0262234	8.40364e-05	0.0261393
	312	0.0112391	-0.0278655	0.0166264
	313	-0.00337651	0.00193293	0.00144358
	314	0.0189559	-0.0110367	-0.00791917
	315	0.00534439	0.00469282	-0.0100372
	316	0.0165949	-0.0464571	0.0298622
	317	0.0338252	-0.0368485	0.00302323
	318	-0.00235126	-0.0375135	0.0398648
	319	0.0136777	0.00720066	-0.0208783
	320	-0.0164451	-0.0164846	0.0329297
	321	0.0158981	0.00613002	-0.0220281
	322	-0.00653649	0.00326686	0.00326963
	323	-0.0295775	-0.00558337	0.0351609
	324	-0.0460932	-0.00233648	0.0484297
	325	-0.0326535	-0.0161881	0.0488417
	326	-0.0312426	-0.0236219	0.0548645
	327	-0.0376345	-0.0227715	0.060406
	328	0.0219823	-0.0205141	-0.00146825
	329	-0.0149281	-0.0186004	0.0335284
	330	0.0134104	-0.0158512	0.00244082
	331	0.0376311	-0.054505	0.0168739
	332	0.0236776	0.0193301	-0.0430077
	333	0.0299838	-0.00493594	-0.0250479
	334	-0.0211441	0.00948699	0.0116571
	335	-0.014466	-0.0089544	0.0234204
	336	-0.0217142	-0.000628931	0.0223431
	337	0.0118187	-0.0146959	0.00287727
	338	0.029383	0.0245411	-0.0539241
	339	0.0207095	0.00454364	-0.0252531
	340	0.00173746	-0.0125341	0.0107967
	341	-0.00789504	-0.015315	0.0232101
	342	0.0268861	-0.0144844	-0.0124017
	343	-0.0105097	-0.00985378	0.0203635
	344	-0.00755723	0.00587388	0.00168334
	345	0.00207161	-0.00179697	-0.000274645
	346	0.000107586	0.0241106	-0.0242182
	347	-0.0130516	0.00458908	0.00846256
	348	0.00742451	-0.0224633	0.0150388
	349	-0.00366474	0.00144535	0.00221938
	350	-0.0171801	-0.0270217	0.0442018
	351	-0.00962069	-0.0107893	0.02041
	352	-0.00401264	0.015911	-0.0118984
	353	-0.00120814	0.025167	-0.0239589
	354	0.00233916	0.00322268	-0.00556183
	355	0.000601974	0.000238555	-0.000840529
	356	-0.00413022	0.00716573	-0.0030355
	357	0.00498112	0.0120785	-0.0170596
	358	0.0332716	-0.0308838	-0.00238786
	359	0.0358776	-0.0478805	0.0120029
	360	0.0339688	-0.0165253	-0.0174436
	361	0.00458415	0.0218969	-0.026481
	362	0.0062153	-0.0231705	0.0169552
	363	0.00491098	-0.00347362	-0.00143736
	364	0.0131776	-0.0110262	-0.00215135
	365	-0.00613622	-0.0190245	0.0251607
	366	-0.00759724	0.0119969	-0.00439969
	367	-0.00231517	0.0137666	-0.0114514
	368	-0.00867736	-0.00702223	0.0156996
	369	0.000328911	-0.00146063	0.00113172
	370	0.018716	-0.00811949	-0.0105965
	371	-0.0156962	0.0103714	0.00532489
	372	-0.0110215	-0.0101892	0.0212108
	373	0.0098522	-0.0245527	0.0147005
	374	-0.0121932	-0.0252772	0.0374704
	375	-0.015971	0.0222734	-0.00630243
	376	-0.0144292	0.0149025	-0.000473282
	377	-0.00844228	-0.000555058	0.00899734
	378	-0.0256717	0.0210896	0.00458217
	379	0.011164	0.012486	-0.02365
	380	0.00217755	0.0298455	-0.032023
	381	-0.0293303	-0.0116722	0.0410025
	382	0.00135009	0.0293182	-0.0306683
	383	0.00512615	0.00395716	-0.00908331
	384	0.00720109	0.00813064	-0.0153317
	385	0.0105871	0.0160275	-0.0266146
	386	0.0179265	0.00774113	-0.0256676
	387	0.0168986	0.0176183	-0.0345169
	388	0.0114255	0.00566336	-0.0170888
	389	0.00450181	0.0132823	-0.0177841
	390	-0.013887	0.0105066	0.00338042
	391	-0.00476613	0.0150643	-0.0102982
	392	-0.0442868	0.0394637	0.00482311
	393	-0.00297744	0.00255309	0.000424347
	394	-0.0718695	0.0369021	0.0349674
	395	-0.00150053	-0.0301961	0.0316967
	396	-0.0956782	0.0220793	0.0735989
	397	-0.00801565	-0.00301222	0.0110279
	398	-0.0997123	0.0250294	0.0746829
	399	-0.0453936	0.0139972	0.0313964
	400	-0.0834721	0.0154108	0.0680614
	401	-0.0852388	0.0166014	0.0686375
	402	0.0104509	0.0075551	-0.018006
	403	-0.0356169	0.0123702	0.0232467
	404	0.0205452	0.00193238	-0.0224776
	405	0.0239745	0.0100861	-0.0340606
	406	-0.0569291	0.0414154	0.0155137
	407	0.0145385	-0.00949843	-0.00504006
	408	-0.0230706	0.0127762	0.0102944
	409	0.0171592	0.00693686	-0.0240961
	410	-0.119027	0.0231308	0.0958964
	411	-0.125156	0.0126669	0.112489
	412	-0.0960829	0.0137854	0.0822974
	413	-0.120563	0.0105412	0.110022
	414	-0.0894362	0.00971443	0.0797218
	415	-0.0088513	0.0127732	-0.00392186
	416	-0.0202443	0.0139232	0.00632116
	417	0.00853381	0.00299182	-0.0115256
	418	-0.00747179	0.00812948	-0.000657691
	419	-0.0535607	0.00982339	0.0437373
	420	0.00612648	0.00715224	-0.0132787
	421	0.0291535	-0.00140686	-0.0277466
	422	-0.0234105	0.00515804	0.0182525
	423	-0.0470206	0.0299615	0.0170591
	424	-0.0267766	-0.0107522	0.0375288
	425	-0.0392531	0.00938938	0.0298638
	426	-0.0861456	-0.00139498	0.0875406
	427	-0.0312054	-0.0304765	0.0616819
	428	-0.0457967	-0.0185864	0.0643831
	429	-0.0167283	-0.0234029	0.0401313
	430	0.00347537	-0.0113661	0.00789071
	431	-0.0327908	-0.017194	0.0499848
	432	-0.0389389	0.0156775	0.0232614
	433	-0.0264388	0.00495665	0.0214822
	434	-0.0428432	0.0169842	0.025859
	435	-0.0414103	0.0411095	0.000300884
	436	-0.0300015	0.0558991	-0.0258976
	437	-0.0361844	0.0271033	0.00908107
	438	-0.0190594	0.0120694	0.00699003
	439	-0.0393684	-0.0310078	0.0703761
	440	-0.0873708	-0.00958584	0.0969567
	441	-0.0404161	-0.0496548	0.0900709
	442	-0.0713041	0.0274012	0.0439029
	443	0.02117	-0.0405283	0.0193584
	444	-0.0961137	0.00702233	0.0890914
	445	-0.00634278	-0.0109773	0.0173201
	446	-0.0325004	-0.0157252	0.0482255
	447	-0.0256847	0.0225408	0.00314392
	448	-0.0420134	-0.0126091	0.0546225
	449	-0.00491586	0.00722118	-0.00230532
	450	0.00358601	-0.0293853	0.0257993
	451	-0.0147756	0.00743262	0.00734294
	452	0.00386283	0.00397121	-0.00783404
	453	-0.0635343	0.0615216	0.00201271
	454	-0.0250441	0.00966405	0.0153801
	455	-0.0361208	-0.0196579	0.0557787
	456	-0.0214402	0.00584245	0.0155977
	457	-0.0709605	0.0186529	0.0523076
	458	-0.0519196	0.0157127	0.0362069
	459	-0.0636186	-0.00730512	0.0709237
	460	-0.0938725	0.0111546	0.0827179
	461	-0.0914263	0.00919851	0.0822278
	462	-0.0258772	-0.00280844	0.0286857
	463	-0.0097547	-0.00671742	0.0164721
	464	-0.0172009	-0.0174616	0.0346625
	465	-0.0164129	-0.0124392	0.0288521
	466	-0.0127987	0.0493014	-0.0365027
	467	-0.00690043	0.0119318	-0.00503139
	468	-0.0154427	0.041183	-0.0257404
	469	-0.00743638	-0.0170776	0.0245139
	470	-0.0105533	0.0180851	-0.00753175
	471	-0.0187089	0.00588418	0.0128247
	472	-0.0208419	0.00890146	0.0119404
	473	-0.00437503	-0.000727435	0.00510246
	474	-0.0106488	0.0134802	-0.0028314
	475	-0.0235423	0.0453802	-0.021838
	476	-0.0181379	0.0182052	-6.72858e-05
	477	-0.011293	0.0339355	-0.0226425
	478	-0.00510533	0.0251845	-0.0200791
	479	-0.00383275	-0.0054105	0.00924325
	480	0.0122064	0.0337293	-0.0459357
	481	0.0131602	0.0417612	-0.0549214
	482	-0.0125551	0.0280459	-0.0154908
	483	-0.00175185	-0.0259645	0.0277164
	484	-0.00689282	-0.0273871	0.0342799
	485	-0.025156	0.00030214	0.0248539
	486	-0.00501407	0.0165095	-0.0114954
	487	-0.0128087	0.0176649	-0.00485617
	488	-0.00151041	-0.00266944	0.00417984
	489	-0.0136371	-0.0287024	0.0423396
	490	-0.0181266	0.0216028	-0.0034762
	491	-0.00177409	-0.00466183	0.00643592
	492	-0.00888635	-0.034127	0.0430133
	493	-0.026859	-0.0105927	0.0374518
	494	0.00779864	-0.0079177	0.00011906
	495	-0.0038243	-0.0267724	0.0305968
	496	-0.0484435	-0.0151872	0.0636307
	497	-0.013821	-0.0188447	0.0326657
	498	0.00170256	-0.00264308	0.000940519
	499	-0.0156679	-0.0403997	0.0560676
	500	-0.0073952	0.00176227	0.00563292
	501	0.0163715	0.0188768	-0.0352483
	502	0.0225433	-0.00229501	-0.0202483
	503	-0.0154076	-0.0113903	0.0267979
	504	-0.000609146	0.0341849	-0.0335758
	505	0.00429539	0.00428933	-0.00858471
	506	-0.0178804	-0.0255991	0.0434794
	507	-0.00295628	0.0279696	-0.0250133
	508	-0.00289594	-0.0111396	0.0140355
	509	-0.0180834	-0.0235553	0.0416387
	510	-0.0107834	-0.0548766	0.06566
	511	-0.0093391	0.00581075	0.00352835
	512	-0.00570658	0.00321153	0.00249504
	513	0.00188909	-0.0189808	0.0170917
	514	0.00371719	-0.00338075	-0.000336436
	515	0.00526403	-0.0221169	0.0168528
	516	0.0005773	0.011578	-0.0121553
	517	0.00734988	0.00264791	-0.00999779
	518	0.00557324	0.0156644	-0.0212376
	519	0.0171743	-0.00175662	-0.0154177
	520	0.0237846	-0.0395777	0.0157931
	521	-0.00212159	0.00774139	-0.0056198
	522	-0.0259762	0.032953	-0.00697687
	523	-0.012467	0.0145922	-0.00212518
	524	-0.00102153	0.0670963	-0.0660748
	525	-0.0226181	0.0264771	-0.00385901
	526	0.00174386	0.0213041	-0.0230479
	527	-0.0134969	-0.0314037	0.0449007
	528	-0.0593822	0.00463682	0.0547454
	529	-0.0231694	0.0183142	0.00485525
	530	-0.0101369	-0.0076633	0.0178002
	531	0.0459541	-0.0287387	-0.0172154
	532	-0.00137496	-0.0119991	0.013374
	533	0.0299178	-0.0678454	0.0379276
	534	0.0405705	-0.069224	0.0286535
	535	-0.0350807	-0.00350688	0.0385876
	536	-0.0673528	0.00682825	0.0605246
	537	-0.0212925	0.0445091	-0.0232166
	538	0.0219404	-0.0237381	0.00179765
	539	-0.0436096	0.0217616	0.0218479
	540	-0.135453	0.0739584	0.0614945
	541	-0.00358213	0.0299108	-0.0263287
	542	-0.0372431	0.0308142	0.00642885
	543	0.0304934	-0.0207796	-0.00971387
	544	0.002066	0.0152811	-0.0173471
	545	0.0319457	-0.022739	-0.00920672
	546	-0.00287566	0.0124642	-0.00958858
	547	-0.00150334	-0.0515311	0.0530344
	548	0.000203757	-0.0149987	0.014795
	549	-0.00950389	0.00500823	0.00449566
	550	0.00887785	-0.0100408	0.00116296
	551	0.00974801	-0.0145089	0.00476092
	552	-0.0902844	0.0216022	0.0686822
	553	0.0203808	-0.0250325	0.00465173
	554	0.0452425	0.0106836	-0.055926
	555	0.0129345	-0.0241245	0.01119
	556	-0.0212373	0.0223129	-0.00107563
	557	-0.0551609	0.0418432	0.0133177
	558	0.00870211	-0.0136464	0.00494432
	559	0.0170729	-0.0219198	0.0048469
	560	-0.00517368	0.0247642	-0.0195906
	561	0.00248063	-0.0206348	0.0181542
	562	0.0201341	0.0287519	-0.048886
	563	0.0223346	0.0108349	-0.0331695
	564	0.01018	0.00529089	-0.0154709
	565	0.0256094	-0.00531881	-0.0202905
	566	0.0567382	-0.0155806	-0.0411576
	567	0.0390537	-0.0123135	-0.0267402
	568	0.0406313	0.00344065	-0.044072
	569	-0.00998981	-0.0125155	0.0225053
	570	0.000323314	-0.0091906	0.00886729
	571	0.00966659	0.0098906	-0.0195572
	572	-0.0168483	0.0320399	-0.0151916
	573	0.0122207	0.00286467	-0.0150854
	574	-0.0324817	0.0387419	-0.00626021
	575	0.00326007	0.00951577	-0.0127758
	576	-0.00503043	0.0216358	-0.0166054
	577	0.0176201	-0.011664	-0.00595609
	578	0.0229297	-0.00443279	-0.0184969
	579	-0.0160651	0.0338434	-0.0177782
	580	0.0113769	0.0294028	-0.0407798
	581	-0.0111208	0.0252884	-0.0141676
	582	-0.0335491	0.0331912	0.000357836
	583	-0.0154964	0.028976	-0.0134796
	584	0.0214538	0.0371693	-0.0586231
	585	-0.0260328	0.0181226	0.00791019
	586	-0.00256072	0.0401021	-0.0375414
	587	0.0184547	-0.0106945	-0.0077602
	588	0.013092	-0.0100463	-0.00304578
	589	-0.00181328	0.0104982	-0.00868487
	590	0.058758	-0.0459028	-0.0128552
	591	-0.0143079	0.00954531	0.00476264
	592	-0.016845	0.0304956	-0.0136506
	593	-0.0405887	0.0145263	0.0260624
	594	0.00854944	-0.0587081	0.0501587
	595	-0.0130696	0.000978696	0.0120909
	596	0.00440371	-0.022733	0.0183293
	597	-0.0383066	-0.00290892	0.0412155
	598	0.0181454	-0.00238361	-0.0157617
	599	-0.0459873	-0.0190569	0.0650442
	600	-0.010044	-0.00921771	0.0192617
	601	-0.00403252	-0.0251074	0.0291399
	602	-0.00931192	-0.00194947	0.0112614
	603	-0.00360266	-0.00499108	0.00859374
	604	-0.0095441	-0.0109009	0.020445
	605	-0.009821	-0.0108657	0.0206867
	606	0.010777	0.00356072	-0.0143377
	607	-0.018106	0.0197726	-0.00166668
	608	0.0017839	-0.0234304	0.0216465
	609	-0.023103	-0.0178485	0.0409515
	610	-0.0172756	0.0287843	-0.0115087
	611	0.0238499	-0.000817778	-0.0230322
	612	0.00854129	-0.0217628	0.0132215
	613	0.005865	0.031782	-0.037647
	614	7.5209e-05	0.0127844	-0.0128596
	615	-0.00994005	-8.077e-05	0.0100208
	616	0.00463213	0.00599658	-0.0106287
	617	-0.0128044	-0.0514033	0.0642076
	618	-0.0300057	0.0125486	0.0174571
	619	-0.0151391	0.00786029	0.00727882
	620	-0.00371052	0.0297708	-0.0260603
	621	-0.0312607	0.0365381	-0.00527741
	622	-0.0511962	-0.0162057	0.067402
	623	-0.00824735	-0.0301152	0.0383626
	624	0.00436145	0.00885418	-0.0132156
	625	0.0347458	0.00155383	-0.0362996
	626	0.00367937	-0.0180514	0.014372
	627	-0.00869011	-0.0102286	0.0189187
	628	0.00497489	-0.000101028	-0.00487386
	629	-0.001981	-0.025396	0.027377
	630	0.00236124	-0.00513569	0.00277445
	631	-0.0111562	0.00119521	0.00996097
	632	-0.0191269	-0.015754	0.0348809
	633	-0.00912339	0.00023821	0.00888518
	634	0.0211306	0.00445652	-0.0255871
	635	-0.0209505	0.0274653	-0.00651487
	636	0.00736771	0.0115293	-0.018897
	637	-0.0206703	0.0211817	-0.00051136
	638	-0.0033323	0.00977161	-0.00643931
	639	-0.0234215	0.00871952	0.014702
	640	-0.0184648	0.0373664	-0.0189017
	641	-0.0327509	0.0143449	0.018406
	642	-0.0306255	0.010958	0.0196675
	643	-0.0221817	0.00978382	0.0123979
	644	-0.0216273	-0.000342734	0.02197
	645	-0.0108968	-0.0060968	0.0169937
	646	-0.0177915	0.00133151	0.01646
	647	-0.0134419	-0.00675338	0.0201953
	648	-0.0134731	0.0223692	-0.00889604
	649	-0.036872	0.0305157	0.00635633
	650	-0.0408539	0.0241683	0.0166857
	651	-0.0515759	-0.000644403	0.0522203
	652	-0.0141613	-0.00720959	0.0213709
	653	-0.0149037	-0.0158575	0.0307613
	654	-0.00211837	-0.0235893	0.0257077
	655	-0.0496307	0.0106758	0.0389548
	656	-0.0369572	-0.00351754	0.0404747
	657	0.00585145	-0.0281954	0.022344
	658	-0.0243488	-0.0165514	0.0409002
	659	-0.0174839	0.0265381	-0.00905428
	660	-0.0038032	-0.00272923	0.00653243
	661	-0.0301738	0.0205791	0.00959473
	662	-0.0090356	0.00813424	0.000901363
	663	-0.00498697	0.00864874	-0.00366176
	664	-0.0157327	-0.00751014	0.0232428
	665	-0.00267167	-0.0363798	0.0390514
	666	-0.0335823	0.0295623	0.00401997
	667	-0.0193805	0.0174458	0.0019347
	668	-0.0228536	0.0521359	-0.0292823
	669	-0.0185379	-0.0148585	0.0333964
	670	-0.0173457	-0.0255847	0.0429304
	671	-0.0349874	-0.0273214	0.0623088
	672	-0.0196681	-0.0197744	0.0394425
	673	-0.0147803	0.034445	-0.0196647
	674	-0.0391776	0.0213454	0.0178323
	675	-0.00945501	0.0434183	-0.0339633
	676	0.007394	0.0246935	-0.0320875
	677	0.0617944	-0.0128972	-0.0488972
	678	-0.0117811	0.0171785	-0.00539735
	679	0.00487486	0.0179211	-0.022796
	680	-0.0143925	-0.0194616	0.0338541
	681	-0.0267692	-0.0196274	0.0463965
	682	-0.022744	0.0251857	-0.00244176
	683	-0.0177391	0.00258682	0.0151523
	684	-0.0204631	-0.0140099	0.034473
	685	0.0316282	0.00155123	-0.0331794
	686	-0.0131631	0.0217507	-0.00858757
	687	-0.000994368	-0.00959372	0.0105881
	688	0.0207564	0.00526081	-0.0260172
	689	-0.00683817	0.0124674	-0.0056292
	690	-0.0190461	-0.00755997	0.0266061
	691	-0.000684283	0.0338005	-0.0331162
	692	0.0126631	0.0202544	-0.0329175
	693	-0.0113023	-0.0342695	0.0455719
	694	0.0148652	-0.012169	-0.00269623
	695	0.00355445	-0.0159758	0.0124213
	696	-0.00291043	0.0173338	-0.0144234
	697	0.00382275	-0.0216508	0.017828
	698	-0.01425	-0.00320262	0.0174527
	699	-0.00262285	-0.0249583	0.0275812
	700	-0.00506151	0.00410126	0.000960255
	701	-0.0151346	0.00917017	0.0059644
	702	-0.0311228	-0.00722815	0.0383509
	703	-0.0089842	-0.00318576	0.01217
	704	-0.00834681	0.00885314	-0.000506335
	705	-0.00680879	-0.0155096	0.0223184
	706	0.00494912	-0.0108425	0.00589336
	707	0.0160318	0.0138634	-0.0298952
	708	0.026582	-0.0158019	-0.0107801
	709	0.00678953	0.00932906	-0.0161186
	710	0.0231198	-0.0081878	-0.014932
	711	-0.00923714	0.0126896	-0.00345247
	712	0.00915545	0.0179097	-0.0270651
	713	0.0237979	-0.0127293	-0.0110686
	714	0.00693527	0.00572095	-0.0126562
	715	-0.0183078	0.0112337	0.00707414
	716	0.0262081	-0.00223981	-0.0239683
	717	0.0325126	-0.0146082	-0.0179044
	718	0.0118885	-0.0200595	0.00817095
	719	0.0275677	-0.0395438	0.0119761
	720	0.0108274	0.0112042	-0.0220316
	721	0.00250699	0.0231228	-0.0256298
	722	0.0237956	0.00094464	-0.0247402
	723	-0.0250696	0.0168866	0.00818302
	724	-0.00751502	-0.0105595	0.0180745
	725	-0.0147419	-0.00427634	0.0190182
	726	0.00325242	-0.00458578	0.00133336
	727	0.00523065	0.00266653	-0.00789718
	728	0.00575478	-0.0192142	0.0134595
	729	-0.0182443	-0.00567214	0.0239164
	730	0.00652081	0.000155482	-0.00667629
	731	-0.0262695	0.0294761	-0.00320668
	732	-0.0112912	-0.00346598	0.0147572
	733	-0.00674038	0.00340739	0.003333
	734	0.00938932	-0.0155452	0.00615585
	735	0.014499	-0.00558029	-0.00891867
	736	-0.0372346	0.0307256	0.006509
	737	-0.0205071	0.0236748	-0.0031677
	738	-0.0255905	0.00695801	0.0186325
	739	-0.0323396	0.0369071	-0.00456749
	740	-0.0185137	0.00749857	0.0110151
	741	0.012388	0.00879339	-0.0211814
	742	0.0184003	-0.0108528	-0.00754749
	743	0.0397202	-0.0185832	-0.021137
	744	0.0209948	-0.00242468	-0.0185701
	745	-0.00230029	-0.000968948	0.00326924
	746	8.67533e-05	0.00604062	-0.00612737
	747	0.0104383	0.00692171	-0.01736
	748	-0.000172159	0.0176916	-0.0175194
	749	0.0166599	0.0144473	-0.0311072
	750	0.0116755	-0.0265445	0.0148691
	751	-0.0207415	0.00466506	0.0160764
	752	0.00711273	-0.000938655	-0.00617407
	753	-0.0095981	0.0488941	-0.039296
	754	0.0385307	0.0310181	-0.0695487
	755	0.0155637	0.0315189	-0.0470826
	756	0.0287691	0.0328365	-0.0616056
	757	-0.00628228	0.00990378	-0.0036215
	758	-0.0097137	0.0419321	-0.0322184
	759	0.0131997	0.0083141	-0.0215138
	760	0.0185085	0.0251705	-0.043679
	761	0.0227918	0.0120066	-0.0347984
	762	0.00741411	-0.0164013	0.00898723
	763	0.0379762	-0.0231765	-0.0147997
	764	0.02919	-0.0103225	-0.0188675
	765	-0.0226793	0.0105124	0.0121669
	766	-0.0162373	-0.00961675	0.025854
	767	0.00242988	-0.0024833	5.34245e-05
	768	0.0109618	-0.014334	0.00337223
	769	0.00618336	0.0230822	-0.0292655
	770	-0.00683058	0.0044601	0.00237048
	771	0.00374494	0.00620429	-0.00994923
	772	-0.0360154	-0.0293949	0.0654103
	773	-0.0279089	-0.0187551	0.046664
	774	0.0177443	0.016535	-0.0342793
	775	-0.0120656	-0.016276	0.0283416
	776	-0.03747	-0.019472	0.0569421
	777	-0.00244035	-0.0353121	0.0377525
	778	-0.0407894	0.00265498	0.0381344
	779	-0.00503635	-0.0392776	0.0443139
	780	-0.0274429	-0.0305863	0.0580292
	781	-0.0257497	-0.0173323	0.0430821
	782	-0.0336308	-0.0089409	0.0425717
	783	0.0182893	0.0597082	-0.0779975
	784	0.0180872	-0.0426187	0.0245316
	785	0.00722349	-0.0247206	0.0174971
	786	-0.0155325	-0.0192049	0.0347374
	787	-0.013138	-0.0235994	0.0367374
	788	-0.0133176	-0.029427	0.0427446
	789	-0.0109925	-0.0186282	0.0296206
	790	-0.0222552	-0.0387272	0.0609824
	791	-0.0284606	-0.00331116	0.0317717
	792	-0.0265764	-0.0339805	0.0605569
	793	-0.0412918	-0.026295	0.0675869
	794	-0.0293553	-0.00416943	0.0335247
	795	-0.0142605	-0.022773	0.0370335
	796	-0.0204969	-0.0255589	0.0460558
	797	-0.0280102	-0.0213807	0.0493909
	798	0.00624023	-0.0266903	0.02045
	799	-0.00211125	-0.0443595	0.0464708
	800	0.0881233	-0.0154313	-0.072692
	801	0.00294509	-0.0101712	0.00722609
	802	0.0002513	-0.0138555	0.0136042
	803	-0.0194952	-0.00926056	0.0287558
	804	-0.0124509	-0.0393534	0.0518043
	805	-0.00773882	-0.0245908	0.0323296
	806	-0.0192063	-0.0212219	0.0404282
	807	-0.0163175	-0.0319585	0.0482759
	808	0.02178	-0.013154	-0.00862601
	809	-0.013516	-0.0261564	0.0396724
	810	0.0173416	0.0444468	-0.0617884
	811	0.0111417	-0.043921	0.0327793
	812	-0.0309413	-0.0211242	0.0520655
	813	-0.0114217	-0.0183858	0.0298075
	814	-0.0260254	-0.0352131	0.0612384
	815	-0.0122168	-0.00742593	0.0196427
	816	0.00303627	-0.02942	0.0263837
	817	0.00696082	0.0551619	-0.0621227
	818	0.0162842	-0.024791	0.00850682
	819	-0.044	-0.0288766	0.0728766
	820	-0.0140755	-0.0182717	0.0323472
	821	-0.0122708	-0.035474	0.0477447
	822	-0.0244316	-0.0229905	0.0474221
	823	-0.0137436	-0.0360731	0.0498167
	824	0.0445031	0.0475468	-0.0920499
	825	-0.00789473	-0.0307937	0.0386885
	826	-0.0224936	-0.0238004	0.046294
	827	-0.0126926	-0.012528	0.0252206
	828	0.00906777	-0.0150671	0.00599932
	829	0.0290013	-0.0114384	-0.0175628
	830	0.0279862	-0.00061256	-0.0273737
	831	-0.0157699	0.0131999	0.00257007
	832	0.0268405	-0.0286122	0.00177167
	833	0.000422916	-0.0215812	0.0211583
	834	-0.00395468	-0.00160269	0.00555736
	835	0.0178602	-0.0160272	-0.00183304
	836	0.0135348	-0.0149829	0.00144807
	837	0.00301613	-0.0236977	0.0206815
	838	0.0190986	-0.0236259	0.0045273
	839	0.00614857	-0.0182564	0.0121078
	840	0.00284605	-0.0259803	0.0231343
	841	-0.0185569	-0.00424554	0.0228024
	842	0.0135511	-0.0097541	-0.00379703
	843	0.00228757	-0.0409619	0.0386743
	844	-0.00535793	-0.0162956	0.0216535
	845	-0.00935828	-0.00634637	0.0157047
	846	0.0106055	-0.0185821	0.00797651
	847	0.000196051	-0.0273495	0.0271535
	848	-0.01786	-0.0163019	0.0341618
	849	0.00278307	-0.00896302	0.00617995
	850	0.0205374	-0.025218	0.00468068
	851	0.00116032	-0.00713862	0.0059783
	852	-0.0129601	-0.0234484	0.0364085
	853	0.0272029	-0.0209154	-0.00628747
	854	0.0167733	-0.025581	0.00880765
	855	0.0046081	-0.018845	0.0142369
	856	0.00238802	-0.00931484	0.00692683
	857	0.0033872	-0.0159182	0.012531
	858	-0.0205645	-0.00898447	0.0295489
	859	-0.0160467	0.010594	0.00545261
	860	-0.0117517	0.024258	-0.0125063
	861	-0.00588952	0.0115953	-0.00570577
	862	-0.0188053	-0.0101378	0.0289432
	863	0.0232672	0.0066901	-0.0299573
	864	-0.0131069	0.000948089	0.0121588
	865	-0.027695	0.00262078	0.0250743
	866	0.016084	0.00198937	-0.0180733
	867	0.00208202	-0.0236045	0.0215225
	868	0.00414164	-0.0209858	0.0168442
	869	-0.00764002	-0.0134632	0.0211033
	870	-0.00560498	-0.0134045	0.0190095
	871	-0.0108256	-0.0200006	0.0308262
	872	0.0136525	-0.00586109	-0.00779144
	873	-0.0220054	-0.00656941	0.0285748
	874	-0.0246108	-0.0139623	0.0385731
	875	-0.0415906	0.000849151	0.0407414
	876	-0.0377901	-0.0332594	0.0710495
	877	-0.0214139	-0.0130221	0.034436
	878	-0.019055	-0.0112155	0.0302706
	879	-0.0413155	0.0142385	0.027077
	880	0.00216913	-0.013417	0.0112479
	881	-0.00243489	-0.018438	0.0208729
	882	-0.0160041	-0.00870829	0.0247124
	883	-0.0298296	0.0163176	0.013512
	884	-0.0393543	-0.00168244	0.0410367
	885	-0.0355085	0.000712689	0.0347958
	886	0.00300101	-0.00205433	-0.000946688
	887	-0.0322716	-0.0141596	0.0464312
	888	0.0379583	-0.00705136	-0.0309069
	889	0.00321364	0.00381926	-0.0070329
	890	0.0176048	0.0154279	-0.0330326
	891	-0.0168609	0.000136712	0.0167242
	892	-0.00595169	-0.0098422	0.0157939
	893	-0.0325348	0.00695867	0.0255761
	894	-0.0140245	0.0166335	-0.00260897
	895	0.00727666	-0.0227267	0.01545
	896	0.0405684	-0.0164207	-0.0241477
	897	-0.0277052	-0.0179364	0.0456416
	898	0.0482253	-0.03054	-0.0176853
	899	-0.00862093	-0.0303097	0.0389306
	900	0.0411428	-0.0154718	-0.025671
	901	-0.0100228	-0.0138932	0.023916
	902	0.00586042	0.0178568	-0.0237172
	903	0.0176575	-0.0112159	-0.00644163
	904	-0.00809217	-0.0118695	0.0199616
	905	0.00793779	-0.00405143	-0.00388637
	906	-0.0164266	-0.0199656	0.0363922
	907	-0.013512	-0.0305524	0.0440643
	908	-0.0178674	-0.0157457	0.0336131
	909	-0.000528315	-0.0236743	0.0242026
	910	-0.0209812	-0.00111586	0.0220971
	911	0.0424572	-0.000276884	-0.0421803
	912	0.0383692	-0.0422321	0.00386286
	913	0.0251229	-0.0168569	-0.00826605
	914	0.0357222	-0.0240604	-0.0116617
	915	0.00511756	0.0203301	-0.0254477
	916	0.0300721	0.0097113	-0.0397834
	917	-0.011028	-0.0200051	0.0310331
	918	-0.0181515	0.0092339	0.00891758
	919	0.00563857	-0.00129044	-0.00434813
	920	0.0172214	-0.008886	-0.00833543
	921	-0.0235133	-0.000264701	0.023778
	922	-0.0158449	-0.0243908	0.0402356
	923	-0.0219383	-0.0241639	0.0461022
	924	-0.0236938	-0.0138823	0.0375761
	925	-0.0327039	-0.0323499	0.0650538
	926	0.0164407	-0.00530633	-0.0111344
	927	-0.0201335	0.0218168	-0.00168323
	928	-0.0208347	-0.0118144	0.0326491
	929	-0.0295613	-0.0208788	0.0504401
	930	0.0349932	-0.028259	-0.00673422
	931	-0.0227174	-0.0339893	0.0567067
	932	-0.00734973	0.00797067	-0.000620943
	933	-0.00146591	-0.00806112	0.00952703
	934	-0.0188788	-0.0253764	0.0442553
	935	-0.0162081	-0.0196635	0.0358716
	936	-0.00361995	0.0149146	-0.0112946
	937	-0.0211536	-0.0113598	0.0325134
	938	0.0119042	-0.0191377	0.00723347
	939	0.0433943	0.00225119	-0.0456455
	940	0.0133747	-0.0422603	0.0288855
	941	-0.00188291	0.00274474	-0.000861834
	942	-0.0334792	0.00333377	0.0301454
	943	-0.00545918	-0.0247709	0.0302301
	944	-0.0119446	0.00711559	0.00482904
	945	-0.0080017	0.0194509	-0.0114492
	946	0.0253702	0.0290817	-0.0544519
	947	-0.0239258	-0.0169607	0.0408865
	948	-0.0232813	-0.0203002	0.0435814
	949	-0.00847803	0.00724057	0.00123745
	950	-0.0184342	0.0125107	0.00592345
	951	0.0135033	-0.0126247	-0.000878592
	952	-0.00572761	-0.0160866	0.0218142
	953	0.0177775	-0.018444	0.000666475
	954	0.00450008	-0.00506789	0.000567816
	955	-0.00787217	0.0327087	-0.0248366
	956	-0.0028634	0.016852	-0.0139886
	957	-0.0156347	0.0264232	-0.0107885
	958	-0.0255048	-0.00518077	0.0306856
	959	0.00144738	-0.0152077	0.0137604
	960	-0.0023655	0.00210162	0.000263881
	961	-0.00819625	0.034674	-0.0264777
	962	0.0158466	-0.0106952	-0.00515133
	963	-0.0032227	-0.0121223	0.015345
	964	0.00432227	-0.00205256	-0.00226971
	965	0.0182388	0.000351371	-0.0185902
	966	-0.013546	-2.64808e-05	0.0135725
	967	0.00182368	0.0165485	-0.0183721
	968	-0.0332613	0.0119581	0.0213031
	969	-0.016742	0.0106624	0.00607963
	970	-0.0145818	0.00598135	0.00860042
	971	-0.00336807	0.0151061	-0.011738
	972	-0.00924099	0.0203773	-0.0111363
	973	-0.0166646	0.000470785	0.0161938
	974	-0.0294003	0.00898168	0.0204186
	975	-0.0263823	0.0132425	0.0131398
	976	0.0115386	0.00172076	-0.0132594
	977	-0.0393094	-0.00272177	0.0420312
	978	-0.0231213	-0.00961342	0.0327348
	979	-0.0486603	0.0232873	0.025373
	980	-0.0365775	0.0113017	0.0252758
	981	-0.046155	0.0184025	0.0277525
	982	-0.0472582	0.0155453	0.0317129
	983	-0.0424002	0.011258	0.0311423
	984	-0.0213637	-0.00191135	0.023275
	985	-0.0246774	-0.00932016	0.0339976
	986	-0.0117036	-0.0118781	0.0235817
	987	-0.0201048	0.0163353	0.00376948
	988	-0.0203248	0.001907	0.0184178
	989	-0.00570126	-0.00353303	0.00923429
	990	-0.00587351	0.00568889	0.000184619
	991	-0.0339117	-0.00412209	0.0380338
	992	0.0107346	-0.0120281	0.00129351
	993	0.0180285	-0.00318693	-0.0148415
	994	0.00249791	-0.00802356	0.00552564
	995	-0.0328783	0.0123937	0.0204846
	996	-0.0320196	0.0188183	0.0132012
	997	-0.0238556	0.019922	0.00393351
	998	-0.0254764	0.00273888	0.0227376
	999	-0.011692	-0.0123802	0.0240723
	1000	-0.00765927	-0.00278156	0.0104408
	1001	-0.00886091	-0.023458	0.0323189
	1002	-0.0140976	-0.00273108	0.0168287
	1003	-0.00801785	0.00381551	0.00420233
	1004	0.0212331	-0.0125683	-0.00866476
	1005	-0.0216195	-0.0218953	0.0435148
	1006	-0.0261915	0.0120709	0.0141206
	1007	-0.0233649	0.00843009	0.0149348
	1008	-0.0343607	0.00254003	0.0318207
	1009	-0.0248187	0.00469634	0.0201223
	1010	0.0100397	-0.0200931	0.0100534
	1011	-0.0356857	0.00229251	0.0333932
	1012	0.000462255	-0.0217228	0.0212605
	1013	-0.0162152	-0.0158451	0.0320603
	1014	-0.00237156	-0.00127704	0.0036486
	1015	-0.0170674	-0.0060584	0.0231258
	1016	-0.0151399	-0.00968186	0.0248218
	1017	-0.00318947	-0.0091582	0.0123477
	1018	0.0191401	-0.0300197	0.0108796
	1019	-0.0135675	-0.00155597	0.0151235
	1020	-0.0214364	-0.00094226	0.0223786
	1021	-0.0424825	-0.000993215	0.0434757
	1022	-0.0109613	-0.00583581	0.0167971
	1023	-0.0230243	-0.0105514	0.0335758
	1024	-0.0152057	-0.0034555	0.0186612
	1025	-0.00163713	-0.00851633	0.0101535
	1026	-0.0104283	-0.00812685	0.0185552
	1027	-0.00441431	-0.0152376	0.0196519
	1028	-0.0312723	0.00517055	0.0261018
	1029	-0.0280928	-0.00194178	0.0300346
	1030	-0.0377174	0.0137697	0.0239477
	1031	-0.0289651	0.0131974	0.0157677
	1032	-0.00101069	-0.00996877	0.0109795
	1033	0.0188387	-0.0248437	0.00600507
	1034	-0.0263283	-0.000725147	0.0270534
	1035	-0.0186655	-0.0014002	0.0200657
	1036	-0.056806	0.0250443	0.0317617
	1037	-0.00768413	-0.0217258	0.0294099
	1038	-0.0302134	0.00317696	0.0270364
	1039	-0.0292299	0.00333124	0.0258987
	1040	-0.0256601	0.0141832	0.0114769
	1041	0.0303037	-0.0223872	-0.0079165
	1042	-0.00611066	-0.0228286	0.0289393
	1043	-0.0228481	-0.0212471	0.0440952
	1044	-0.0131384	0.0170655	-0.00392702
	1045	-0.00635935	-0.0260796	0.032439
	1046	-0.0398034	0.0184744	0.021329
	1047	-0.00232233	0.0109086	-0.00858624
	1048	-0.0238565	0.0201438	0.00371268
	1049	-0.0235398	-0.00961455	0.0331544
	1050	0.00712304	-0.00930031	0.00217728
	1051	-0.0245443	-0.00731194	0.0318562
	1052	-0.0249129	-0.00516749	0.0300804
	1053	-0.0137749	-0.0063918	0.0201667
	1054	0.00140508	0.0230247	-0.0244297
	1055	0.00624018	0.000218819	-0.006459
	1056	-0.00478288	0.0185249	-0.0137421
	1057	-0.0125739	-0.00881625	0.0213901
	1058	-0.0050919	0.000553912	0.00453799
	1059	-0.00257375	0.0113784	-0.00880462
	1060	-0.0156114	0.0170277	-0.00141627
	1061	0.0107963	0.000440061	-0.0112364
	1062	0.00544669	-0.0142149	0.00876819
	1063	-0.0219173	0.0258175	-0.00390015
	1064	0.00372396	-0.00176015	-0.0019638
	1065	-0.0389405	0.0277339	0.0112066
	1066	0.00412718	0.000325634	-0.00445281
	1067	-0.00399345	-0.0125391	0.0165325
	1068	0.00664089	-0.00365359	-0.0029873
	1069	0.000390613	-0.0115809	0.0111903
	1070	-0.0506631	0.0124684	0.0381947
	1071	-0.0232659	-0.050898	0.0741638
	1072	-0.04436	-0.0481805	0.0925404
	1073	-0.040859	-0.0414609	0.0823199
	1074	-0.00197217	-0.0346774	0.0366496
	1075	0.00310358	-0.00959662	0.00649305
	1076	-0.0146092	-0.0449091	0.0595183
	1077	-0.0325053	-0.0574587	0.089964
	1078	0.0168494	-0.010475	-0.00637441
	1079	0.0148867	0.00124369	-0.0161304
	1080	0.0132958	0.00308542	-0.0163813
	1081	-0.0143521	-0.0262755	0.0406275
	1082	-0.00789844	-0.017855	0.0257534
	1083	-0.0148819	-0.0335077	0.0483896
	1084	-0.0167891	-0.0168985	0.0336877
	1085	-0.00834965	-0.0127527	0.0211024
	1086	-0.0229709	-0.0229365	0.0459074
	1087	-0.00496476	-0.0079344	0.0128992
	1088	-0.00196625	0.0233654	-0.0213991
	1089	-0.0497312	-0.0446603	0.0943916
	1090	-0.00654105	-0.0319787	0.0385198
	1091	-0.0394565	-0.0221711	0.0616276
	1092	-0.0333953	0.000448791	0.0329465
	1093	-0.0203425	0.00696273	0.0133797
	1094	-0.0242132	-0.0134743	0.0376876
	1095	0.00432966	0.00564764	-0.00997731
	1096	-0.0846205	0.0636725	0.0209481
	1097	0.00500385	0.0163231	-0.021327
	1098	0.00255898	-0.0378494	0.0352904
	1099	0.00507916	-0.0219951	0.0169159
	1100	0.000296307	-0.032196	0.0318997
	1101	0.00862065	-0.0105924	0.00197175
	1102	0.0252881	-0.0249687	-0.000319326
	1103	-0.0206957	-0.00883278	0.0295284
	1104	0.00437841	-0.0265018	0.0221234
	1105	-0.0145832	0.030733	-0.0161498
	1106	0.0118227	-0.0277514	0.0159287
	1107	-0.00293308	-0.00262216	0.00555525
	1108	-0.0721746	-0.0222713	0.0944459
	1109	-0.0460149	-0.0243123	0.0703272
	1110	-0.0628952	-0.0363275	0.0992227
	1111	-0.0231995	-0.0113001	0.0344996
	1112	-0.0636537	-0.0570847	0.120738
	1113	-0.0262847	-0.0539824	0.0802671
	1114	-0.0762271	-0.0171944	0.0934215
	1115	-0.0577339	-0.0240565	0.0817904
	1116	0.00545679	-0.0399287	0.0344719
	1117	-0.00044647	-0.0187827	0.0192292
	1118	0.0174789	0.00463762	-0.0221165
	1119	-0.0100931	0.0262265	-0.0161334
	1120	0.0342588	-0.0301428	-0.00411601
	1121	0.0179669	0.0101179	-0.0280847
	1122	0.00873145	-0.0233582	0.0146268
	1123	-0.0150071	-0.0197822	0.0347893
	1124	-0.0237681	-0.00243124	0.0261993
	1125	-0.0221325	-0.0476463	0.0697788
	1126	0.0176072	-0.0388819	0.0212748
	1127	-0.0141859	-0.0213488	0.0355347
	1128	-0.0593307	-0.0269189	0.0862497
	1129	-0.0563059	-0.0207176	0.0770235
	1130	-0.0493662	-0.0175356	0.0669018
	1131	-0.0343973	0.0228756	0.0115217
	1132	-0.0395707	0.00210232	0.0374684
	1133	-0.0498206	-0.0167133	0.0665339
	1134	-0.0547626	0.00470401	0.0500585
	1135	-0.0607884	-0.00366041	0.0644488
	1136	-0.0435498	0.0310217	0.012528
	1137	0.0233423	-0.014931	-0.0084113
	1138	-0.0356197	0.0225324	0.0130873
	1139	-0.0364758	0.00136204	0.0351138
	1140	-0.0304654	0.0153074	0.0151579
	1141	0.0011661	0.0108886	-0.0120547
	1142	-0.0234927	-0.0199639	0.0434565
	1143	0.0196632	-0.00544674	-0.0142165
	1144	0.016827	-0.0480894	0.0312624
	1145	-0.103063	0.00399741	0.0990656
	1146	-0.0508546	0.00473937	0.0461152
	1147	-0.0131197	-0.00549071	0.0186104
	1148	-0.0461114	0.0232777	0.0228337
	1149	-0.0366512	-0.0203348	0.056986
	1150	0.00426023	-0.00713381	0.00287358
	1151	0.00913358	-0.00508102	-0.00405256
	1152	-0.0251367	NaN	0.0251367
	1153	-0.0134028	-0.0121029	0.0255057
	1154	-0.00250186	0.00339273	-0.000890878
	1155	-0.00944145	-0.0149564	0.0243978
	1156	-0.0538776	0.00862151	0.0452561
	1157	0.0131298	-0.0104153	-0.00271448
	1158	-0.00182737	-0.00584452	0.00767189
	1159	-0.0129767	-0.0233588	0.0363355
	1160	-0.0035067	-0.0172972	0.0208039
	1161	-0.0106846	-0.0109891	0.0216738
	1162	-0.00917767	-0.0245052	0.0336828
	1163	0.0148938	-0.0012276	-0.0136662
	1164	-0.00834874	0.0186988	-0.01035
	1165	-0.0133995	-0.0174789	0.0308784
	1166	0.0173599	-0.0106862	-0.00667371
	1167	-0.0370292	0.0317918	0.00523743
	1168	-0.0344651	-0.000880303	0.0353454
	1169	0.0589911	0.0205144	-0.0795055
	1170	-0.0452662	0.016503	0.0287633
	1171	0.0107384	0.0126261	-0.0233645
	1172	0.0482514	-0.0154423	-0.0328091
	1173	-0.0362395	-0.0181418	0.0543813
	1174	-0.0251953	0.0331508	-0.00795552
	1175	-0.051044	-0.0092454	0.0602894
	1176	0.000761259	-0.0206689	0.0199076
	1177	0.0111224	-0.0238219	0.0126995
	1178	0.0475108	-0.0257809	-0.0217299
	1179	0.0041528	0.036991	-0.0411438
	1180	0.0394434	0.00804242	-0.0474859
	1181	-0.0175458	0.00931563	0.00823013
	1182	-0.021531	0.0526213	-0.0310903
	1183	-0.0093375	0.00949797	-0.000160465
	1184	-0.0245808	0.0363878	-0.0118069
	1185	0.0252002	0.00377341	-0.0289736
	1186	0.0497467	-0.00142902	-0.0483177
	1187	0.0159322	0.0166549	-0.0325871
	1188	0.00555869	-0.0205164	0.0149577
	1189	0.0488261	-0.0331901	-0.015636
	1190	0.0342459	-0.0425031	0.00825725
	1191	0.0334121	-0.00253346	-0.0308787
	1192	0.0440443	0.0135149	-0.0575593
	1193	0.0524303	-0.0302007	-0.0222296
	1194	-0.015231	-0.0164945	0.0317255
	1195	-0.0102061	-0.055626	0.0658321
	1196	-0.0452206	0.00250209	0.0427185
	1197	-0.0228979	-0.0689159	0.0918137
	1198	0.0084987	0.0234925	-0.0319912
	1199	0.00458121	0.00715173	-0.0117329
	1200	0.0292637	-0.00991428	-0.0193494
	1201	-0.0162781	-0.00738679	0.0236649

## Sheet: Figure 3c
Figure 3c
	Normalized responses of the retinal ganglion cells across epochs in wild-type mice
		ES-LS	ES-VL	LS-VL
	Q-values	0.99985	0.999997	0.935677
	Cell Index	ES-LS	ES-VL	LS-VL
	1	0.00928533	0.00519071	-0.014476
	2	-0.024324	-0.0015439	0.0258679
	3	0.0103927	-0.0038076	-0.00658506
	4	-0.0135842	0.00897636	0.00460786
	5	-0.0220219	0.0342014	-0.0121795
	6	-0.014931	0.00756979	0.00736119
	7	0.0346577	-0.0130292	-0.0216285
	8	-0.0264535	0.0280328	-0.00157931
	9	0.0123612	0.00211455	-0.0144757
	10	0.0194054	0.0180032	-0.0374086
	11	-0.0204147	0.0479095	-0.0274948
	12	0.0156872	0.0025023	-0.0181895
	13	-0.0296801	0.0376579	-0.00797781
	14	-0.019141	-0.00625253	0.0253935
	15	0.0459303	-0.00550919	-0.0404211
	16	-0.056643	0.0517388	0.00490419
	17	0.0230675	-0.0145632	-0.0085043
	18	0.00277246	0.0196053	-0.0223777
	19	-0.0331487	0.0772746	-0.0441259
	20	0.0275327	-0.0347635	0.00723088
	21	0.0113435	0.010159	-0.0215025
	22	-0.0392843	0.0536243	-0.01434
	23	0.0156582	-0.00122643	-0.0144318
	24	0.0130169	-0.0190012	0.00598424
	25	-0.00131041	-0.000306894	0.0016173
	26	0.0681669	-0.0394469	-0.02872
	27	-0.00392476	-0.0197307	0.0236555
	28	-0.0125676	0.0102672	0.00230045
	29	-0.0231598	0.0202689	0.00289086
	30	0.00428335	-0.00141663	-0.00286671
	31	0.00352362	-0.000299398	-0.00322422
	32	-0.0577003	0.0167965	0.0409038
	33	-0.0168938	0.0269394	-0.0100457
	34	-0.0195916	-0.0315294	0.051121
	35	-0.046605	-0.0144727	0.0610777
	36	-0.0423446	0.0610626	-0.018718
	37	-0.0178199	-0.0150488	0.0328687
	38	-0.0324137	0.0244986	0.00791507
	39	0.0190613	0.0313778	-0.0504391
	40	-0.0053417	-0.0167796	0.0221213
	41	0.0299219	-0.00515424	-0.0247676
	42	0.00395103	0.0212622	-0.0252132
	43	-0.0202565	-0.00097833	0.0212349
	44	0.0206961	-0.0288414	0.00814529
	45	0.0105984	0.0235946	-0.034193
	46	0.0159596	-0.00692429	-0.0090353
	47	-0.0094257	-0.0128324	0.0222581
	48	-0.0144982	0.0240255	-0.0095273
	49	-0.0113781	0.0132676	-0.00188951
	50	0.0153616	0.00153225	-0.0168939
	51	0.00251481	-0.0553003	0.0527855
	52	0.0368843	-0.0111333	-0.025751
	53	-0.0418366	0.0433164	-0.00147987
	54	-0.0203434	-0.0138525	0.0341958
	55	0.0787271	-0.0587978	-0.0199293
	56	0.0741361	-0.0587138	-0.0154223
	57	0.023495	0.0346983	-0.0581932
	58	0.0542402	0.00898501	-0.0632253
	59	0.0334201	0.0289019	-0.0623221
	60	0.0284269	0.0266159	-0.0550428
	61	0.011861	0.0489468	-0.0608078
	62	0.0153669	0.0193787	-0.0347455
	63	0.0247542	-0.050446	0.0256918
	64	-0.0177606	0.00644504	0.0113156
	65	0.00586245	0.0155464	-0.0214089
	66	0.0100708	0.0198595	-0.0299303
	67	-0.0342523	0.0888159	-0.0545637
	68	-0.0148827	0.0178828	-0.00300012
	69	-0.0466546	0.0304617	0.0161929
	70	0.0153573	-0.00474333	-0.0106139
	71	-0.00612894	-0.00902743	0.0151564
	72	-0.041708	0.00872582	0.0329821
	73	0.0198327	0.0370519	-0.0568846
	74	-0.0372454	0.0141581	0.0230873
	75	0.0269028	-0.00956299	-0.0173398
	76	0.00793125	-0.0427903	0.0348591
	77	-0.0378434	-0.0171933	0.0550366
	78	-0.0125983	0.040888	-0.0282897
	79	-0.0319537	-0.000852697	0.0328064
	80	-0.0153286	-0.0205917	0.0359204
	81	0.0056372	-0.000583703	-0.0050535
	82	-0.00532881	-0.0319739	0.0373028
	83	0.071655	-0.0497283	-0.0219267
	84	0.0639447	-0.0423889	-0.0215557
	85	0.040683	-0.0359708	-0.00471223
	86	0.0603468	-0.053161	-0.00718581
	87	-0.00230751	0.00637914	-0.00407163
	88	0.0387039	-0.0368943	-0.00180959
	89	0.00467669	-0.0541882	0.0495115
	90	0.084457	-0.0474488	-0.0370082
	91	0.0188754	-0.000534706	-0.0183407
	92	0.0126014	-0.0172902	0.00468884
	93	0.0390002	-0.0232065	-0.0157937
	94	0.0124336	0.0147521	-0.0271858
	95	0.0235301	-0.00797294	-0.0155572
	96	0.0112549	-0.000530894	-0.0107241
	97	0.0269056	0.02777	-0.0546756
	98	0.0521541	-0.0515579	-0.000596141
	99	-0.004057	-0.0140311	0.0180881
	100	-0.0303145	0.0266211	0.00369338
	101	0.0771539	-0.0468647	-0.0302891
	102	-0.0247278	0.029007	-0.00427916
	103	0.0287375	-0.0026328	-0.0261047
	104	-0.0513634	0.0430903	0.00827305
	105	-0.0287365	0.0497069	-0.0209704
	106	0.0106859	-0.00454746	-0.00613843
	107	-0.000758047	-0.0162583	0.0170164
	108	0.0187741	-0.00438652	-0.0143875
	109	-0.0359623	0.0761239	-0.0401615
	110	0.0387377	0.0330124	-0.0717501
	111	0.0269324	-0.0445625	0.01763
	112	-0.00909411	-0.00806873	0.0171628
	113	0.0787315	-0.0195971	-0.0591344
	114	0.0177903	-0.0166428	-0.00114754
	115	-0.00994822	0.0052572	0.00469101
	116	-0.00239424	0.0157616	-0.0133674
	117	-0.0130839	-0.00711152	0.0201954
	118	0.06008	-0.0319992	-0.0280808
	119	0.0147162	-0.0326951	0.0179789
	120	-0.00839117	-0.0365734	0.0449646
	121	0.0216722	-0.0170809	-0.00459125
	122	0.0141655	-0.0161763	0.00201074
	123	-0.00439012	-0.00871278	0.0131029
	124	0.0010978	-0.0323926	0.0312948
	125	0.0284063	0.00570866	-0.0341149
	126	0.00690622	0.0251056	-0.0320118
	127	0.0151343	-0.0106222	-0.00451204
	128	0.0314146	-0.0195618	-0.0118529
	129	0.0220076	0.00679631	-0.028804
	130	0.00012435	0.0201711	-0.0202955
	131	0.0717452	-0.0326666	-0.0390786
	132	-0.0205901	0.0526428	-0.0320527
	133	0.0254195	0.02366	-0.0490796
	134	0.0235493	-0.0306479	0.00709865
	135	0.0171604	-0.0239484	0.00678804
	136	0.00197245	0.00687926	-0.00885171
	137	-0.00519876	-0.00224863	0.0074474
	138	-0.017874	-0.00956753	0.0274415
	139	0.0136786	-0.00393136	-0.00974723
	140	-0.016291	0.0342647	-0.0179737
	141	0.0331395	-0.0389361	0.00579654
	142	0.00491086	-0.0161239	0.0112131
	143	-0.0020373	-0.0111312	0.0131685
	144	-0.0296105	0.0241228	0.00548774
	145	-0.000320966	-0.00427717	0.00459814
	146	-0.0321842	0.0251079	0.00707634
	147	-0.0342486	0.0347884	-0.000539789
	148	-0.00732935	0.0250832	-0.0177539
	149	-0.0136632	0.0349176	-0.0212544
	150	0.0043634	-0.0100047	0.00564127
	151	0.017577	0.00500843	-0.0225854
	152	0.0192976	-0.00156266	-0.0177349
	153	0.0607649	-0.0355177	-0.0252472
	154	-0.010579	0.0571932	-0.0466142
	155	-0.0189062	0.0629598	-0.0440536
	156	-0.0328621	0.0219154	0.0109466
	157	-0.0340253	0.052268	-0.0182427
	158	0.0250068	0.0127295	-0.0377362
	159	0.0280703	-0.0168506	-0.0112197
	160	-0.000639428	0.014007	-0.0133676
	161	-0.0157192	0.0128585	0.00286075
	162	-0.0626789	0.0552378	0.00744116
	163	-0.0353974	0.0359049	-0.000507477
	164	-0.0040509	0.0205056	-0.0164547
	165	-0.0335	0.0472268	-0.0137268
	166	-0.0346757	0.0262069	0.0084688
	167	0.0201437	0.00470173	-0.0248454
	168	0.0396435	-0.0172785	-0.022365
	169	-0.00469537	0.0189425	-0.0142472
	170	0.0329303	-0.0222429	-0.0106874
	171	0.0105843	-0.0318715	0.0212872
	172	-0.00910932	-0.0267428	0.0358522
	173	0.0328803	-0.00572612	-0.0271541
	174	0.0157639	-0.020229	0.00446506
	175	-0.0220218	0.0183421	0.00367977
	176	-0.0543734	0.0490207	0.00535267
	177	0.0820546	-0.0388672	-0.0431874
	178	-0.069818	0.0392354	0.0305826
	179	0.000986161	0.0557193	-0.0567055
	180	-0.0134158	0.0124632	0.00095266
	181	0.00663358	0.0260419	-0.0326754
	182	-0.0146331	-0.00257811	0.0172112
	183	-0.0156345	-0.0105469	0.0261814
	184	0.0249734	-0.00745217	-0.0175213
	185	-0.0149204	0.0462521	-0.0313317
	186	0.00457912	0.00451846	-0.00909758
	187	0.00585222	0.0287152	-0.0345674
	188	-0.020154	-0.0164188	0.0365727
	189	0.0104247	0.0360036	-0.0464283
	190	0.0747839	-0.0490299	-0.025754
	191	-0.0274377	0.0396637	-0.0122261
	192	-0.0240126	-0.00478252	0.0287952
	193	-0.0453768	0.0374689	0.00790796
	194	-0.00773107	0.0411999	-0.0334688
	195	0.0104408	0.00664689	-0.0170877
	196	0.000295433	0.0338222	-0.0341176
	197	0.00280086	0.0603121	-0.063113
	198	-0.00658806	0.0430561	-0.0364681
	199	-0.0799513	0.0422674	0.0376839
	200	-0.0180542	0.041147	-0.0230927
	201	0.0300829	-0.012948	-0.0171349
	202	0.110964	-0.0738918	-0.0370725
	203	0.0219113	0.0264088	-0.0483201
	204	-0.00158077	-0.0308096	0.0323904
	205	0.0387945	-0.00414378	-0.0346507
	206	0.12369	-0.089449	-0.0342411
	207	0.0491599	-0.060229	0.0110691
	208	0.038228	0.00268486	-0.0409129
	209	-0.0194942	0.0514509	-0.0319568
	210	0.073062	-0.0221447	-0.0509174
	211	0.0420922	-0.0279178	-0.0141744
	212	0.0341348	-0.0217687	-0.0123662
	213	0.0434671	-0.0191705	-0.0242966
	214	0.0215623	0.00926874	-0.030831
	215	0.0196051	0.031632	-0.051237
	216	0.0267416	0.0355611	-0.0623027
	217	0.00772129	0.00698942	-0.0147107
	218	0.0119302	0.0123111	-0.0242414
	219	0.0147659	0.0189164	-0.0336823
	220	0.0135152	0.0154393	-0.0289545
	221	0.0239553	0.0386338	-0.062589
	222	-0.00692963	-0.0113709	0.0183006
	223	-0.0213435	-0.000320536	0.0216641
	224	-0.00390924	0.00338443	0.000524813
	225	-0.00648163	-0.0316902	0.0381719
	226	0.00898736	-0.00650205	-0.00248531
	227	-0.000249832	-0.0028333	0.00308313
	228	0.00905346	-0.014056	0.00500258
	229	0.0362146	-0.00446088	-0.0317538
	230	-0.0122601	-0.0239119	0.036172
	231	0.0194934	0.0163243	-0.0358177
	232	0.045997	-0.00572102	-0.040276
	233	0.0187321	0.0139955	-0.0327276
	234	0.0310474	0.0139398	-0.0449871
	235	0.0541301	0.00852259	-0.0626527
	236	0.00161094	0.029164	-0.030775
	237	-0.0422502	-0.01116	0.0534102
	238	0.0289904	0.00601589	-0.0350063
	239	0.00653009	-0.00461133	-0.00191877
	240	-0.0142747	0.00464222	0.00963245
	241	-0.0651828	0.0326022	0.0325806
	242	-0.0477563	0.0382367	0.00951959
	243	0.0105121	-0.00793334	-0.00257875
	244	0.0759485	-0.0267508	-0.0491977
	245	0.0328645	-0.028472	-0.00439251
	246	-0.001616	-0.0147638	0.0163798
	247	-0.031371	0.0210332	0.0103377
	248	-0.0174222	-0.074164	0.0915862
	249	0.0100722	-0.0195965	0.00952433
	250	0.0370413	0.00175142	-0.0387928
	251	0.00357292	-0.0100501	0.00647723
	252	0.0138182	-0.002709	-0.0111092
	253	0.010121	0.0156998	-0.0258208
	254	0.0254657	-0.00117006	-0.0242956
	255	0.0214225	0.00281843	-0.0242409
	256	0.0259949	-0.00448432	-0.0215106
	257	0.0173736	-0.0149854	-0.00238814
	258	0.0233285	-0.0291968	0.0058683
	259	-0.0627025	0.0111191	0.0515834
	260	0.022771	0.00880611	-0.0315771
	261	0.0093342	6.01134e-05	-0.00939431
	262	0.00850132	0.0027326	-0.0112339
	263	0.00803343	0.00712934	-0.0151628
	264	0.0516495	0.0129894	-0.0646388
	265	-0.00826745	-0.00214322	0.0104107
	266	0.0260435	0.00901186	-0.0350553
	267	-0.0209756	-0.00752074	0.0284963
	268	0.00709173	0.00353207	-0.0106238
	269	-0.0369151	0.0210843	0.0158308
	270	0.0528198	-0.0138114	-0.0390084
	271	0.0227014	0.00446073	-0.0271622
	272	0.0246848	-0.00027617	-0.0244086
	273	0.00169273	0.0055335	-0.00722624
	274	0.033919	-0.0299214	-0.00399759
	275	0.041752	-0.0455196	0.00376755
	276	-0.0242834	-0.00216745	0.0264508
	277	-0.0436093	-0.0136313	0.0572406
	278	0.0344932	0.00503442	-0.0395276
	279	0.0103044	0.000704428	-0.0110088
	280	0.00967266	0.0237494	-0.0334221
	281	0.0107402	1.54117e-05	-0.0107556
	282	-0.00356287	-0.0170016	0.0205645
	283	-0.0647485	0.0271807	0.0375678
	284	0.0267444	0.000799749	-0.0275442
	285	0.109964	-0.00603055	-0.103933
	286	-0.0722192	0.0177267	0.0544925
	287	0.00989875	0.013127	-0.0230258
	288	-0.0357073	0.0379261	-0.00221878
	289	0.00761252	0.00942554	-0.0170381
	290	-0.00616561	0.0192684	-0.0131028
	291	0.00251363	0.00266958	-0.00518321
	292	-0.0271589	0.026479	0.000679942
	293	-0.0207918	0.0100662	0.0107256
	294	0.0594147	-0.0215527	-0.037862
	295	0.0682944	0.00453164	-0.0728261
	296	-0.0122397	0.0132013	-0.000961595
	297	-0.0711393	0.026641	0.0444983
	298	0.000713796	-0.00686789	0.0061541
	299	-0.00195566	-0.0143964	0.016352
	300	0.0345605	-0.0256238	-0.00893668
	301	-0.0244631	0.0324702	-0.00800719
	302	0.00685234	-0.000981172	-0.00587116
	303	-0.0544406	0.0312047	0.0232359
	304	-0.03874	-0.0132764	0.0520164
	305	-0.0109002	-0.0021102	0.0130104
	306	-0.00436547	0.0209402	-0.0165747
	307	-0.0463683	0.0346569	0.0117114
	308	-0.0162384	0.0161205	0.000117896
	309	0.0446817	-0.0556601	0.0109784
	310	0.00484764	0.0238375	-0.0286851
	311	0.0419127	-0.011575	-0.0303377
	312	0.0076753	0.00230843	-0.00998373
	313	0.026308	-0.00107907	-0.0252289
	314	-0.027174	0.03429	-0.00711604
	315	-0.0719199	0.00984518	0.0620747
	316	-0.0356743	0.0161928	0.0194814
	317	0.0187418	-0.00452293	-0.0142189
	318	-0.0421181	0.00209119	0.0400269
	319	-0.000889783	0.0076938	-0.00680401
	320	-0.0316712	0.00163193	0.0300392
	321	0.0219252	-0.00204701	-0.0198782
	322	0.00462527	0.0175884	-0.0222137
	323	-0.0123423	-0.0087073	0.0210496
	324	-0.0100271	-0.0130113	0.0230384
	325	0.00524592	0.0335219	-0.0387678
	326	-0.0247201	-0.0509737	0.0756938
	327	0.0396912	0.00709731	-0.0467885
	328	0.00824095	0.0015029	-0.00974385
	329	-0.0549402	0.0366888	0.0182514
	330	-0.0169618	0.0130694	0.00389241
	331	0.0325885	-0.0175605	-0.015028
	332	-0.0269309	0.0222655	0.00466536
	333	-0.0398014	0.024504	0.0152974
	334	0.0200211	0.00190039	-0.0219215
	335	-0.0366911	0.0263559	0.0103352
	336	-0.0281956	0.012375	0.0158206
	337	0.0205167	-0.00654687	-0.0139699
	338	0.0355269	-0.0332882	-0.00223864
	339	-0.00674091	0.028131	-0.0213901
	340	-0.00289082	-0.0104131	0.0133039
	341	0.0205254	-0.0368939	0.0163685
	342	-0.0854106	0.0631918	0.0222189
	343	0.011068	-0.00276645	-0.00830154
	344	0.0459365	-0.0107391	-0.0351973
	345	0.00654439	-0.0173798	0.0108354
	346	-0.030201	0.0081193	0.0220817
	347	-0.0566156	0.0528309	0.00378474
	348	-0.00854409	-0.00225234	0.0107964
	349	-0.0780048	0.0103005	0.0677043
	350	-0.0601929	0.0292843	0.0309086
	351	-0.0350901	-0.0168278	0.0519179
	352	-0.0348206	0.0068433	0.0279773
	353	0.0149675	0.000123402	-0.0150909
	354	-0.0279183	0.0230902	0.00482807
	355	-0.0182269	-0.00331982	0.0215468
	356	7.49911e-05	7.49911e-05	-0.000149982
	357	-0.0563231	-0.0155758	0.0718989
	358	-0.00190011	-0.00350918	0.0054093
	359	0.0290803	-0.0257735	-0.00330673
	360	-0.0240503	0.0563444	-0.0322941
	361	-0.0191897	0.00293036	0.0162593
	362	0.00178291	-0.00265012	0.00086721
	363	-0.0137867	-0.0575545	0.0713412
	364	0.00871811	-0.0172252	0.00850707
	365	-0.00942182	-0.0243289	0.0337508
	366	0.0177027	-0.032361	0.0146584
	367	0.0564866	-0.0419732	-0.0145135
	368	-0.0569336	-0.0137611	0.0706947
	369	0.00981719	0.0260952	-0.0359124
	370	-0.00866841	-0.0204004	0.0290688
	371	-0.0109432	-0.00940934	0.0203526
	372	0.001859	-0.0118854	0.0100264
	373	0.0593406	0.000719328	-0.06006
	374	-0.0457284	0.0511674	-0.005439
	375	0.0261425	-0.0342751	0.00813257
	376	-0.0154845	-0.00612177	0.0216063
	377	-0.0181315	0.0217035	-0.00357209
	378	-0.0511161	-0.00248598	0.0536021
	379	0.0049255	-0.0144533	0.00952777
	380	0.0248364	-0.00767034	-0.0171661
	381	-0.0961518	-0.0142363	0.110388
	382	-0.0148163	0.0146479	0.000168441
	383	0.0138368	0.00462449	-0.0184613
	384	0.0468315	-0.0211782	-0.0256533
	385	0.00915706	-0.0155884	0.00643131
	386	0.00256992	-0.00438956	0.00181964
	387	0.0282256	0.0145764	-0.0428019
	388	-0.00120287	-0.0099622	0.0111651
	389	0.0864108	0.0296801	-0.116091
	390	0.0255573	-0.0302277	0.00467044
	391	-0.0207251	0.00662967	0.0140954
	392	0.0389947	-0.00850857	-0.0304861
	393	0.0332713	-0.016579	-0.0166923
	394	0.0458077	-0.0446572	-0.00115054
	395	-0.00314421	-0.0137947	0.0169389
	396	0.00392783	-0.0272401	0.0233123
	397	-0.00664607	0.00841117	-0.0017651
	398	-0.0246787	0.0193562	0.00532251
	399	0.0166245	-0.0122645	-0.00436008
	400	0.00666482	0.0237477	-0.0304125
	401	-0.0223269	-0.00524531	0.0275722
	402	-0.00359524	0.00252968	0.00106556
	403	0.011276	0.011273	-0.0225489
	404	-0.0179717	-0.00856358	0.0265353
	405	0.0254307	-0.0113874	-0.0140432
	406	-0.000453407	0.0184723	-0.0180188
	407	-0.00617983	0.0182633	-0.0120835
	408	-0.00450184	-0.0563582	0.06086
	409	-0.0204817	0.0171835	0.00329818
	410	-0.0212767	-0.00171107	0.0229877
	411	-0.0356707	-0.0264451	0.0621158
	412	-0.046105	0.0524282	-0.00632318
	413	-0.0154202	0.0037992	0.011621
	414	-0.00829577	0.00603703	0.00225874
	415	0.0619235	-0.0683592	0.00643571
	416	-0.0392022	-0.0184276	0.0576298
	417	-0.0277309	0.02554	0.00219088
	418	-6.27046e-05	0.0070417	-0.006979
	419	-0.0309094	0.04946	-0.0185506
	420	-0.0171482	-0.0104216	0.0275698
	421	-0.000846724	-0.00377854	0.00462527
	422	-0.000342896	0.0236972	-0.0233543
	423	-0.0120788	0.00146831	0.0106105
	424	0.0124792	0.0232854	-0.0357646
	425	0.00685253	-0.0144431	0.00759057
	426	0.00961816	0.00574626	-0.0153644
	427	0.00831334	0.00991895	-0.0182323
	428	0.0230808	-0.0107766	-0.0123042
	429	0.0328181	-0.013299	-0.0195191
	430	0.00640995	-0.0202588	0.0138489
	431	0.00411289	-0.00711954	0.00300665
	432	0.00163947	-0.00384936	0.00220989
	433	-0.00505009	-0.00140521	0.00645531
	434	0.00956324	0.00258648	-0.0121497
	435	-0.0206944	0.0275603	-0.00686591
	436	-0.0390848	0.0529492	-0.0138644
	437	-0.0170373	-0.000957303	0.0179946
	438	0.0166283	-0.0122555	-0.00437278
	439	0.0266576	-0.0260564	-0.000601125
	440	0.0272463	-0.034344	0.00709773
	441	-0.00403234	0.0224829	-0.0184506
	442	0.0140628	0.0194069	-0.0334697
	443	-0.0407603	-0.0162345	0.0569948
	444	0.0106249	-0.00121047	-0.00941446
	445	0.0209638	-0.0033368	-0.017627
	446	0.0204561	-0.00129731	-0.0191588
	447	0.00507802	-0.00164908	-0.00342894
	448	0.0185114	0.0125398	-0.0310512
	449	0.0172108	-0.00968801	-0.0075228
	450	0.0242568	-0.00786962	-0.0163872
	451	0.0296549	-0.0111214	-0.0185334
	452	-0.0346161	-0.0168107	0.0514268
	453	0.00724945	0.00558283	-0.0128323
	454	-0.00292122	-0.0213043	0.0242255
	455	-0.0112681	-0.0141721	0.0254402
	456	0.025947	-0.00110311	-0.0248439
	457	0.001221	-0.00269112	0.00147012
	458	0.00820136	0.00479236	-0.0129937
	459	0.0151129	-0.00473115	-0.0103817
	460	-0.00426164	-0.00869384	0.0129555
	461	-0.045668	0.0012581	0.0444099
	462	0.051077	-0.00360389	-0.0474731
	463	-0.0319258	0.00257657	0.0293492
	464	-0.0343284	0.0113826	0.0229458
	465	-0.0104207	-0.00846841	0.0188891
	466	-0.00144748	0.00606132	-0.00461384
	467	0.038529	-0.0148261	-0.0237029
	468	0.0048243	0.00174617	-0.00657047
	469	-0.0210465	0.00562519	0.0154213
	470	0.0276693	-0.0256811	-0.00198816
	471	0.0287044	-0.00224803	-0.0264564
	472	0.00512903	-0.0402615	0.0351325
	473	-0.0153343	0.010984	0.0043503
	474	-0.0205014	0.0172253	0.00327609
	475	0.0112293	-0.00799433	-0.00323496
	476	0.0157458	0.000647016	-0.0163928
	477	0.0456437	-0.0435412	-0.0021025
	478	0.0178545	-0.0188102	0.00095563
	479	0.00923676	-0.0343359	0.0250992
	480	0.00372015	-0.0256224	0.0219023
	481	0.000892426	0.0306766	-0.031569
	482	0.00915767	-0.0202674	0.0111097
	483	-0.00856168	-0.0435362	0.0520979
	484	-0.000107377	-0.0305792	0.0306866
	485	0.0295251	-0.0465963	0.0170712
	486	-0.00677251	0.0083209	-0.00154839
	487	-0.0166699	0.00858018	0.00808972
	488	0.0414555	-0.0290937	-0.0123618
	489	0.0184975	-0.0545329	0.0360354
	490	0.0291503	-0.0496702	0.0205198
	491	0.00823585	-0.0097438	0.00150795
	492	0.0204772	-0.0245479	0.00407072
	493	0.0321117	-0.0373494	0.00523771
	494	0.0253047	0.0013668	-0.0266715
	495	0.0421304	0.00762399	-0.0497544
	496	0.0108428	0.014247	-0.0250898
	497	-0.00470406	0.00665015	-0.00194609
	498	0.0184308	0.00170453	-0.0201353
	499	0.0252885	-0.00247863	-0.0228099
	500	-0.00953954	0.00389623	0.00564331
	501	0.0151335	-0.0313836	0.0162502
	502	-0.0140114	0.0409634	-0.026952
	503	0.0241613	0.0351317	-0.0592929
	504	-0.00351744	0.0397688	-0.0362514
	505	0.00142494	0.0521222	-0.0535471
	506	0.0103411	0.00436118	-0.0147023
	507	-0.00522509	-0.0104003	0.0156254
	508	0.0467078	-0.0184287	-0.028279
	509	0.000973691	0.00491643	-0.00589012
	510	0.00664492	-0.0126738	0.00602886
	511	0.0229054	-0.00978054	-0.0131249
	512	-0.0214347	-0.0102068	0.0316416
	513	0.00890807	0.00656226	-0.0154703
	514	-0.0181647	0.0175119	0.000652857
	515	-0.0112221	0.00467066	0.00655144
	516	-0.0237279	0.0126494	0.0110785
	517	-0.00226571	-0.0349646	0.0372303
	518	0.0106646	-0.000759311	-0.0099053
	519	0.047618	-0.0158764	-0.0317417
	520	-0.00272096	-0.0199579	0.0226789
	521	0.0191044	-0.0183677	-0.000736785
	522	0.00597553	0.0179593	-0.0239348
	523	0.00661581	-0.00392659	-0.00268923
	524	0.0248742	0.0233341	-0.0482083
	525	0.0265618	-0.0198034	-0.00675838
	526	0.00239072	-0.00653863	0.00414792
	527	0.0378442	-0.0323435	-0.00550076
	528	0.0232731	-0.0241628	0.000889768
	529	0.0193438	-0.0106819	-0.00866193
	530	-0.00696886	0.0149781	-0.00800923
	531	-0.0434557	0.0103485	0.0331071
	532	0.0353012	0.00553089	-0.0408321
	533	-0.0369883	-0.00396559	0.0409539
	534	0.0255037	0.000175799	-0.0256795
	535	0.0503798	-0.0712251	0.0208453
	536	-0.0336896	0.0100179	0.0236717
	537	0.0099774	-0.0288948	0.0189174
	538	-0.0135425	-0.0190994	0.0326419
	539	-0.0368791	0.0210028	0.0158763
	540	0.0459908	-0.0221056	-0.0238852
	541	0.0137888	-0.000175238	-0.0136136
	542	-0.0191202	-0.0250297	0.0441498
	543	0.0610097	-0.0583524	-0.00265734
	544	0.0600783	-0.028427	-0.0316513
	545	-0.0172817	-0.000977511	0.0182592
	546	0.0237297	-0.0155495	-0.00818027
	547	0.0736213	-0.0598238	-0.0137975
	548	-0.00014235	-0.00767561	0.00781796
	549	0.0115917	-0.014122	0.00253027
	550	0.0161726	-0.0273783	0.0112058
	551	0.0308055	-0.0217418	-0.00906364
	552	-0.0216322	0.00035676	0.0212754
	553	-0.00126115	-0.0252959	0.026557
	554	0.0383024	-0.0381309	-0.000171508
	555	-0.0076329	-0.00934067	0.0169736
	556	0.0222067	-0.010869	-0.0113377
	557	0.00503602	-0.00342388	-0.00161213
	558	0.0172931	-0.00579595	-0.0114972
	559	-0.00786577	0.0124919	-0.00462609
	560	0.00675655	0.00947617	-0.0162327
	561	-0.021839	0.0324165	-0.0105776
	562	0.0249725	-0.00634801	-0.0186245
	563	0.0498048	-0.0608223	0.0110175
	564	0.0270168	-0.0200819	-0.0069349
	565	0.0174187	0.00666528	-0.024084
	566	0.0352108	-0.0609743	0.0257634
	567	0.0367529	-0.0214954	-0.0152575
	568	0.00775024	0.00790907	-0.0156593
	569	-0.0343099	0.0125847	0.0217252
	570	0.00471708	0.0125117	-0.0172288
	571	0.048756	-0.0258152	-0.0229408
	572	-0.0154051	0.0102583	0.00514689
	573	-0.00302677	-0.0266238	0.0296506
	574	-0.0390671	0.0573726	-0.0183055
	575	-0.012852	0.00176353	0.0110884
	576	0.0323052	-0.0119091	-0.020396
	577	0.0144885	-0.0361555	0.021667
	578	-0.0186643	-0.0410158	0.05968
	579	0.033685	-0.0357783	0.00209329
	580	-0.0523224	0.00932619	0.0429962
	581	-0.0507119	0.0243303	0.0263816
	582	0.00100958	-0.00738812	0.00637854
	583	-0.0868906	0.0265368	0.0603538
	584	-0.0103392	0.00163765	0.00870153
	585	-0.0569828	0.0237849	0.0331979
	586	-0.0893792	0.0932381	-0.00385883
	587	0.00259272	0.0107611	-0.0133538
	588	-0.00400473	0.0588984	-0.0548937
	589	0.0447998	-0.0455693	0.000769557
	590	-0.0582	0.0166057	0.0415943
	591	-0.029677	0.0272032	0.0024739
	592	-0.0747672	0.0459683	0.0287989
	593	-0.0428099	0.0719714	-0.0291615
	594	-0.0588138	0.0505095	0.00830428
	595	-0.0380257	0.039745	-0.00171934
	596	0.0507109	-0.0152072	-0.0355037
	597	0.0217692	0.0269948	-0.048764
	598	-0.0113655	0.0305881	-0.0192226
	599	0.0437425	0.00657604	-0.0503186
	600	0.0475622	0.0358996	-0.0834619
	601	-0.00959147	0.00885701	0.000734463
	602	-0.00111569	0.0036673	-0.00255161
	603	0.0823985	-0.0438791	-0.0385194
	604	-0.0274498	0.0365128	-0.00906298
	605	-0.0273561	0.0159798	0.0113763
	606	-0.0230811	-0.00919162	0.0322727
	607	-0.0112569	0.0431036	-0.0318467
	608	-0.0373362	0.0238075	0.0135286
	609	-0.0331974	0.057246	-0.0240485
	610	0.0508649	-0.0173849	-0.03348
	611	0.000211341	0.000185562	-0.000396904
	612	0.0521303	-0.0482905	-0.00383975
	613	0.000844517	0.00390693	-0.00475145
	614	0.0203278	-0.0109881	-0.00933966
	615	0.00504253	0.0348929	-0.0399354
	616	-0.0776155	0.0335558	0.0440597
	617	0.0515298	-0.0232279	-0.028302
	618	0.0252764	-0.0451684	0.019892
	619	-0.007396	0.0138589	-0.0064629
	620	-0.0235219	-0.00381648	0.0273384
	621	0.0829102	-0.050329	-0.0325812
	622	0.00629735	-0.0144189	0.00812157
	623	-0.0524803	-0.0120298	0.0645101
	624	0.0579429	-0.00993104	-0.0480118
	625	0.0748325	-0.0449906	-0.029842
	626	-0.0848227	0.0160416	0.0687811
	627	-0.00547837	-0.00230672	0.00778508
	628	0.0655137	-0.041093	-0.0244207
	629	0.0375373	-0.00084401	-0.0366932
	630	-0.0140429	0.0176215	-0.00357853
	631	-0.0254851	0.012049	0.0134361
	632	0.0264244	-0.00826291	-0.0181615
	633	0.0138158	-0.0519833	0.0381675
	634	0.0229513	0.00934662	-0.0322979
	635	0.0172047	-0.0397489	0.0225442
	636	-0.00490095	0.0123619	-0.00746096
	637	-0.0526534	-0.000825246	0.0534787
	638	0.0603406	-0.0175762	-0.0427644
	639	0.0799766	-0.0293177	-0.0506589
	640	-0.0106865	0.00717735	0.00350917
	641	0.0853084	-0.0298149	-0.0554935
	642	-0.065058	0.000894298	0.0641637
	643	-0.00170033	-0.0127535	0.0144538
	644	-0.0870184	0.0172261	0.0697923
	645	-0.00768473	0.029422	-0.0217372
	646	0.00527694	0.0375233	-0.0428003
	647	0.0225731	-0.0378883	0.0153152
	648	-0.0250428	0.0282242	-0.00318141
	649	0.0394703	-0.0407723	0.00130196
	650	0.0842814	-0.0583265	-0.0259549
	651	-0.0268875	0.00067091	0.0262166
	652	0.00434399	-0.0371013	0.0327573
	653	0.0268372	0.00732528	-0.0341625
	654	-0.000962263	-0.00660835	0.00757061
	655	0.045789	-0.0206845	-0.0251044
	656	-0.0326229	0.024262	0.00836087
	657	0.116361	-0.04262	-0.0737408
	658	0.0770062	-0.0272647	-0.0497415
	659	-0.0394632	0.041376	-0.00191277
	660	-0.0870091	0.033653	0.0533561
	661	0.0167878	0.010282	-0.0270699
	662	-0.0451474	0.0353059	0.00984149
	663	-0.0854207	0.062962	0.0224587
	664	-0.0737763	0.0528207	0.0209556
	665	-0.00968827	0.035785	-0.0260967
	666	-0.00914263	-0.00263248	0.0117751
	667	-0.0113569	-0.00637917	0.0177361
	668	-0.0833309	0.0620851	0.0212458
	669	0.0114273	0.0543814	-0.0658087
	670	-0.0698759	0.031097	0.0387789
	671	-0.00870067	-0.0435546	0.0522553
	672	-0.0224532	-0.0140661	0.0365193
	673	-0.0291443	0.055371	-0.0262267
	674	-0.0117183	0.0348255	-0.0231072
	675	0.0811713	-0.010475	-0.0706963
	676	-0.00606234	0.0127249	-0.00666252
	677	0.0451939	0.00475265	-0.0499466
	678	-0.00692168	0.00347572	0.00344596
	679	0.0495483	-0.00301624	-0.0465321
	680	0.0187521	-0.00503561	-0.0137165
	681	0.0327813	-0.0167767	-0.0160046
	682	0.122193	-0.0286272	-0.0935661
	683	-0.0128802	0.0177678	-0.00488765
	684	0.0312912	0.0064634	-0.0377545
	685	0.0942326	-0.0263463	-0.0678863
	686	0.0623371	-0.0214284	-0.0409087
	687	0.0525049	-0.0231122	-0.0293928
	688	-0.0542844	0.0650207	-0.0107363
	689	-0.0243061	-0.0027411	0.0270472
	690	-0.0615862	0.030016	0.0315702
	691	0.0290202	-0.0254045	-0.00361577
	692	0.00322677	-0.00556723	0.00234046
	693	0.0685541	-0.0646326	-0.00392145
	694	0.00746326	0.0120454	-0.0195087
	695	-0.00235115	-0.00783016	0.0101813
	696	0.0854087	-0.0710932	-0.0143155
	697	0.0781121	-0.041303	-0.0368091
	698	0.0172486	-0.0342085	0.0169598
	699	0.00421674	0.0129031	-0.0171198
	700	0.0686619	-0.0338593	-0.0348026
	701	-0.0305755	-0.0259699	0.0565454
	702	-0.0276018	0.000830692	0.0267711
	703	0.0527831	-0.0144361	-0.038347
	704	0.0598787	-0.0686124	0.00873373
	705	0.0160385	-0.023007	0.00696851
	706	-0.0432016	-0.0112145	0.0544161
	707	0.00102151	-0.0450928	0.0440713
	708	-0.0469139	0.0737153	-0.0268015
	709	0.0182053	-0.0275251	0.00931979
	710	0.00226127	-0.0375594	0.0352981
	711	0.0450853	-0.00876594	-0.0363193
	712	-0.040075	-0.00778347	0.0478585
	713	0.0417333	-0.0326802	-0.0090531
	714	0.0223101	-0.034817	0.0125069
	715	0.0119426	-0.0382279	0.0262853
	716	0.03582	-0.0325488	-0.00327121
	717	0.0192433	-0.0317948	0.0125514
	718	0.0372272	-0.0145725	-0.0226546
	719	-0.0743056	-0.0488891	0.123195
	720	0.0278364	0.0169361	-0.0447725
	721	-0.0114086	-0.0278033	0.0392119
	722	0.0281628	-0.0458797	0.0177169
	723	-0.0226945	0.0819616	-0.0592671
	724	0.0199679	0.0166836	-0.0366515
	725	-0.0640401	0.0308364	0.0332037
	726	-0.0755445	0.000720871	0.0748236
	727	-0.0620881	-0.026953	0.089041
	728	0.00285023	0.0111037	-0.0139539
	729	0.0188676	-0.0413146	0.022447
	730	-0.025612	0.0319196	-0.00630763
	731	0.0325855	-0.00332506	-0.0292605
	732	-0.0806867	-0.0778933	0.15858
	733	-0.101563	-0.0460819	0.147645
	734	-0.0393788	-0.0856958	0.125075
	735	-0.00946027	0.00519076	0.00426951
	736	-0.0430937	0.0126685	0.0304252
	737	0.010973	-0.0214752	0.0105022
	738	-0.0416895	-0.0350697	0.0767591
	739	-0.023237	-0.00813928	0.0313763
	740	-0.0136308	-0.0173733	0.0310041
	741	0.0514329	-0.0513025	-0.000130365
	742	0.00423694	0.0148526	-0.0190895
	743	0.0116522	-0.0122137	0.000561467
	744	0.0321993	-0.0605122	0.0283129
	745	0.0122048	-0.0209838	0.00877896
	746	-0.0578474	0.0531299	0.00471749
	747	-0.0995459	0.08454	0.0150059
	748	0.0131543	-0.0660124	0.0528581
	749	-0.0286794	-0.0368597	0.0655391
	750	-0.0304941	-0.0561975	0.0866916
	751	-0.118728	0.0268588	0.0918689
	752	-0.0273577	0.0305878	-0.00323008
	753	-0.049213	-0.000532343	0.0497453
	754	-0.0324591	-0.00929233	0.0417515
	755	-0.0601065	0.0508699	0.00923652
	756	0.0149623	0.0397476	-0.0547099
	757	-0.0156003	-0.0232198	0.0388201
	758	-0.0568598	-0.0339701	0.0908298
	759	-0.00215529	-0.0254118	0.0275671
	760	-0.0485993	-0.00967696	0.0582763
	761	0.0238577	-0.00175767	-0.0221
	762	-0.0374497	0.000870738	0.036579
	763	0.0523962	-0.0238195	-0.0285767
	764	-0.0936183	0.017858	0.0757603
	765	-0.0550017	0.0428024	0.0121993
	766	0.00257277	0.029041	-0.0316138
	767	-0.0382296	0.0201958	0.0180338
	768	-0.00394524	0.0340078	-0.0300626
	769	0.0203353	0.00181662	-0.022152
	770	-0.0294907	0.00408259	0.0254081
	771	-0.0141477	-0.0141601	0.0283078
	772	-0.0202392	-0.00126732	0.0215066
	773	-0.000426422	-0.0179759	0.0184023
	774	-0.00190984	0.0145747	-0.0126648
	775	-0.0163617	0.02534	-0.00897827
	776	-0.0162442	-0.0649985	0.0812427
	777	-0.0314435	-0.0121302	0.0435737
	778	0.0121817	0.0382399	-0.0504216
	779	-0.0447477	0.00587856	0.0388692
	780	0.0299963	-0.0386776	0.00868129
	781	-0.0486475	-0.000967248	0.0496147
	782	-0.0304537	0.0152894	0.0151643
	783	0.00272698	0.0178599	-0.0205869
	784	0.0352799	-0.0287874	-0.0064925
	785	0.0307796	-0.0404283	0.00964873
	786	-0.00709153	-0.0166195	0.023711
	787	0.022694	0.0146327	-0.0373267
	788	-0.0194468	-0.0599393	0.0793861
	789	-0.0402968	0.00231591	0.0379809
	790	-0.0155339	-0.00869499	0.0242289
	791	-0.0588638	-0.0120562	0.0709201
	792	-0.0294832	-0.0110302	0.0405135
	793	0.0373603	-0.0544597	0.0170994
	794	-0.0267045	0.0274817	-0.000777202
	795	-0.00369223	-0.0137656	0.0174578
	796	-0.0334366	0.00759811	0.0258385
	797	-0.0552656	0.0352893	0.0199764
	798	-0.0392322	-0.00351982	0.042752
	799	-0.0448295	-0.0470841	0.0919137
	800	0.0205617	-0.00253233	-0.0180294
	801	-0.0236577	-0.0251563	0.048814
	802	-0.0101043	0.0240385	-0.0139342
	803	0.042911	-0.0276015	-0.0153094
	804	0.0436236	-0.0152277	-0.0283959
	805	-0.0387091	0.00724721	0.0314619
	806	-0.0269232	-0.00346091	0.0303841
	807	-0.0395178	0.00329604	0.0362217
	808	-0.0211004	0.00251086	0.0185895
	809	-0.00465316	-0.0160959	0.020749
	810	-0.00394065	-0.0564372	0.0603778
	811	-0.00299093	-0.00882968	0.0118206
	812	0.0171693	-0.0107377	-0.00643165
	813	-0.031299	-0.00350225	0.0348013
	814	-0.0260638	0.0324464	-0.00638259
	815	-0.0224829	0.0350856	-0.0126028
	816	0.0395157	-0.0184368	-0.0210789
	817	-0.00960397	-0.00834062	0.0179446
	818	-0.00170425	-0.000845306	0.00254955
	819	-0.00183421	0.00757583	-0.00574162
	820	-0.0162345	0.0324836	-0.0162491
	821	-0.0100937	0.0656681	-0.0555744
	822	-0.0660718	0.0499036	0.0161682
	823	-0.0467677	0.0428791	0.00388858
	824	0.00827966	-0.0511527	0.042873
	825	-0.044619	0.0251486	0.0194704
	826	0.0213459	-0.0213895	4.36027e-05
	827	0.0601361	-0.017047	-0.0430892
	828	0.0472618	-0.0433635	-0.00389828
	829	-0.0180393	-0.00844012	0.0264794
	830	-0.0316704	-0.0398165	0.0714869
	831	-0.0741291	-0.0403729	0.114502
	832	-0.0155525	0.0317749	-0.0162225
	833	-0.0463985	0.0224024	0.0239961
	834	-0.094235	-0.00731856	0.101554
	835	0.0091822	0.00453584	-0.013718
	836	-0.0111662	-0.03503	0.0461962
	837	0.000456635	-0.00909344	0.0086368
	838	-0.0148465	0.0550137	-0.0401671
	839	-0.0354979	-0.0370479	0.0725459
	840	-0.101999	0.0289493	0.0730502
	841	-0.0351014	-0.0712286	0.10633
	842	0.0204612	-0.00578189	-0.0146794
	843	0.013697	-0.0209605	0.00726357
	844	0.0106988	0.0146204	-0.0253192
	845	-0.00284569	-0.0250757	0.0279214
	846	-0.0486924	-0.0105942	0.0592866
	847	0.0049391	-0.0120747	0.00713562
	848	0.0287563	-0.0393077	0.0105513
	849	0.00340739	-0.00416095	0.000753555
	850	-0.0606775	-0.00507404	0.0657515
	851	-0.0119026	-0.0634471	0.0753497
	852	0.00278524	-0.00970894	0.0069237
	853	-0.0423687	-0.00163422	0.0440029
	854	-0.0273475	-0.0527046	0.0800522
	855	-0.0642411	0.00465908	0.059582
	856	-0.0536292	-0.0924949	0.146124
	857	0.0522338	-0.0114052	-0.0408286
	858	0.0133631	-0.0159115	0.00254832
	859	0.00749833	0.0437408	-0.0512392
	860	-0.0176177	0.00815706	0.00946061
	861	0.0824137	-0.0924698	0.0100561
	862	-0.0183743	-0.0701877	0.088562
	863	0.00930291	-0.0374248	0.0281219
	864	-0.0859897	-0.0105932	0.0965829
	865	0.0281676	-0.14846	0.120292
	866	-0.0554074	-0.0223031	0.0777106
	867	-0.0215558	-0.0348006	0.0563563
	868	-0.00315192	-0.0384099	0.0415619
	869	-0.00848775	-0.00884493	0.0173327
	870	0.0418098	-0.0253154	-0.0164943
	871	0.0168025	0.00247584	-0.0192784
	872	-0.0087014	0.0100919	-0.00139051
	873	0.0398452	-0.0450693	0.00522402
	874	0.0268884	-0.0149343	-0.011954
	875	-0.010349	0.0617992	-0.0514503
	876	-0.112677	-0.0359574	0.148634
	877	0.0443972	0.0297061	-0.0741032

## Sheet: Figure 3f
Figure 3f
	Normalized responses of the retinal ganglion cells across epochs in Scn2a+/- mice
		ES-LS	ES-VL	LS-VL
	Q-values	0.999997	0.752305	0.997997
	Cell Index	ES-LS	ES-VL	LS-VL
	1	-0.019134	0.00544213	0.0136918
	2	0.0196974	-0.0233353	0.00363781
	3	0.0140157	0.00641948	-0.0204352
	4	0.0215423	-0.0160023	-0.00554003
	5	0.00300015	-0.0261612	0.0231611
	6	-0.0438704	0.00697555	0.0368948
	7	-0.0236658	0.00697043	0.0166954
	8	0.00573586	0.0252196	-0.0309555
	9	0.0044899	-0.0249282	0.0204383
	10	-0.069228	-0.0174739	0.0867019
	11	-0.0141792	-0.0075984	0.0217776
	12	-0.00134181	-0.00273176	0.00407357
	13	0.00836875	-0.00531857	-0.00305017
	14	0.0633531	-0.000153534	-0.0631996
	15	-0.00247219	0.0141572	-0.011685
	16	0.0437592	-0.0181821	-0.0255771
	17	-0.00913534	0.0573044	-0.048169
	18	0.0252849	-0.0661586	0.0408737
	19	0.0127701	0.00681207	-0.0195822
	20	-0.0230042	0.00790924	0.015095
	21	-0.00248809	0.014736	-0.012248
	22	0.0284882	0.028052	-0.0565402
	23	0.0118427	-0.0227686	0.0109259
	24	0.0344392	-0.0224609	-0.0119783
	25	-0.0219922	0.0155691	0.00642319
	26	0.0183593	-0.07506	0.0567007
	27	0.00309768	-0.00425758	0.0011599
	28	0.00447202	-0.00360677	-0.000865247
	29	-0.0041565	-0.0479081	0.0520646
	30	-0.00776078	-0.0124333	0.0201941
	31	0.00438953	-0.0107987	0.00640913
	32	0.017122	-0.00957685	-0.00754514
	33	-0.00996322	0.0038279	0.00613531
	34	-0.0161469	0.0111749	0.00497203
	35	-0.0169971	0.00284261	0.0141545
	36	0.0133123	-0.00244953	-0.0108628
	37	0.00213953	0.00404644	-0.00618596
	38	0.00228776	-0.00560047	0.00331271
	39	0.0146982	-0.00286464	-0.0118336
	40	-0.00800169	-0.0185223	0.026524
	41	0.00798585	-0.0112204	0.0032345
	42	0.00979158	0.00383387	-0.0136254
	43	-0.0483399	0.0457448	0.00259516
	44	0.00678555	-0.0104354	0.00364983
	45	-0.00585222	0.0241323	-0.0182801
	46	0.0179599	-0.0248366	0.00687663
	47	0.0119005	0.00855803	-0.0204585
	48	0.0187646	0.0490045	-0.0677691
	49	0.0190817	-0.0395784	0.0204967
	50	0.0156692	-0.0352995	0.0196303
	51	0.00384454	-0.0185915	0.014747
	52	-0.00728377	0.00569291	0.00159086
	53	0.037768	-0.039196	0.00142803
	54	0.00937571	-0.0169673	0.0075916
	55	-0.00664492	-0.0067736	0.0134185
	56	0.0551585	-0.0464237	-0.00873478
	57	0.000259709	-0.0235142	0.0232545
	58	-0.0150309	0.0440355	-0.0290046
	59	0.00281606	-0.0282692	0.0254531
	60	0.0115038	-0.046651	0.0351472
	61	0.0191412	-0.00798638	-0.0111548
	62	-0.000920318	0.0110485	-0.0101282
	63	-0.00191425	0.0485239	-0.0466096
	64	0.0153815	-0.0323191	0.0169376
	65	0.0469633	0.0095086	-0.0564719
	66	-0.00759241	-0.00414622	0.0117386
	67	-0.0177225	0.039301	-0.0215785
	68	-0.00425019	-0.0409613	0.0452115
	69	-0.0263362	0.00318726	0.0231489
	70	0.0402771	0.00769732	-0.0479744
	71	0.0302933	-0.0600631	0.0297698
	72	0.0284097	-0.00168985	-0.0267199
	73	-0.0271318	0.0286384	-0.00150661
	74	0.00304889	-0.00481545	0.00176656
	75	-0.00505075	0.0248406	-0.0197898
	76	-0.00199311	0.0449419	-0.0429488
	77	-0.0051038	9.60105e-05	0.00500779
	78	-0.0154398	-0.00821261	0.0236524
	79	-0.014178	0.00629897	0.00787904
	80	0.0172572	-0.0045471	-0.0127101
	81	-0.00192538	0.0217334	-0.019808
	82	-0.0658313	0.0199244	0.045907
	83	0.0100443	-0.0172358	0.00719151
	84	-0.00156611	0.029329	-0.0277628
	85	-0.0115493	0.00736021	0.00418913
	86	-0.00588358	-0.0447649	0.0506485
	87	-0.00047081	0.0098487	-0.00937789
	88	0.0326439	-0.0405094	0.00786555
	89	0.0185614	-0.00550941	-0.013052
	90	0.0283673	-0.0277114	-0.000655988
	91	-0.0117695	0.045209	-0.0334395
	92	-0.0189368	-0.00518366	0.0241204
	93	0.0109772	-0.0254946	0.0145174
	94	0.014012	-0.00215003	-0.0118619
	95	0.00355528	0.022913	-0.0264682
	96	0.0152578	-0.00902656	-0.0062312
	97	0.00193218	-0.0307951	0.0288629
	98	-0.00460181	0.0163878	-0.0117859
	99	0.00495782	-0.0180672	0.0131093
	100	0.0346804	0.0253623	-0.0600427
	101	0.0482339	-0.0110485	-0.0371853
	102	-0.0235305	-0.0225914	0.0461218
	103	-0.03621	0.0251006	0.0111094
	104	-0.0309378	0.0092699	0.0216679
	105	0.00229554	-0.0179929	0.0156974
	106	-0.00918011	0.0142989	-0.00511875
	107	0.00438801	-0.00247731	-0.0019107
	108	-0.0084977	0.00568269	0.00281501
	109	-0.0550658	0.0160478	0.0390181
	110	-0.00720754	0.00526392	0.00194362
	111	-0.00693125	0.0237536	-0.0168223
	112	0.0190337	0.00515104	-0.0241848
	113	-0.00219526	0.0177802	-0.015585
	114	-0.00330062	0.0695708	-0.0662702
	115	0.0341705	0.000447685	-0.0346182
	116	0.0151537	-0.0136496	-0.0015041
	117	-0.0385586	-0.015147	0.0537056
	118	0.0111328	-0.0551435	0.0440107
	119	0.0464963	-0.0461768	-0.000319501
	120	0.0089988	-0.028614	0.0196152
	121	0.0359385	-0.0391872	0.00324874
	122	0.0093212	0.0158383	-0.0251595
	123	0.00968636	-0.032374	0.0226877
	124	0.029613	-0.0149337	-0.0146793
	125	0.0150724	0.0149417	-0.0300141
	126	0.0119619	-0.0203268	0.00836484
	127	-0.012516	-0.00725631	0.0197723
	128	0.000508578	0.0116846	-0.0121932
	129	-0.0114071	-0.0104083	0.0218154
	130	-0.0173994	0.0318957	-0.0144963
	131	-0.00202011	-0.00153753	0.00355764
	132	0.0285644	-0.0160239	-0.0125405
	133	0.0257198	0.0131025	-0.0388222
	134	-0.0185913	0.00352591	0.0150654
	135	0.0320355	-0.082607	0.0505715
	136	-0.0154622	0.0218827	-0.00642052
	137	0.0266381	-0.0255207	-0.00111747
	138	0.00144178	-0.0246999	0.0232582
	139	-0.0248235	0.0413396	-0.0165162
	140	-0.0169662	0.00813853	0.00882772
	141	-0.0247587	0.0122869	0.0124718
	142	-0.0369032	0.0445505	-0.00764738
	143	0.0254822	-0.0412301	0.0157479
	144	0.00855855	-0.0101633	0.00160477
	145	0.0146577	-0.0372815	0.0226238
	146	-0.0145891	-0.0158399	0.030429
	147	0.0184031	0.000192668	-0.0185957
	148	0.00565167	-0.00239809	-0.00325358
	149	-0.0109345	0.00370696	0.00722751
	150	0.013743	0.00594821	-0.0196912
	151	0.00264032	0.0245943	-0.0272346
	152	0.0267817	0.00504629	-0.031828
	153	0.0594957	-0.0228793	-0.0366163
	154	-0.000136618	-0.0102946	0.0104312
	155	-6.49768e-05	0.0561121	-0.0560472
	156	0.0126613	-0.0187042	0.00604289
	157	0.00980419	-0.0239405	0.0141363
	158	0.0127324	0.0232976	-0.03603
	159	-0.0138278	-0.034413	0.0482408
	160	-0.0488685	-0.021038	0.0699065
	161	-0.00922317	0.0123287	-0.00310552
	162	0.000551309	0.0101221	-0.0106734
	163	0.000254513	0.00641519	-0.0066697
	164	0.00699551	-0.00513538	-0.00186014
	165	-0.0203141	0.013996	0.00631819
	166	0.00445094	0.0149	-0.0193509
	167	0.0303282	-0.0459559	0.0156277
	168	-0.0169876	4.42181e-05	0.0169433
	169	-0.0135998	0.0250191	-0.0114193
	170	0.00102224	0.00772647	-0.00874872
	171	0.022373	-0.014331	-0.00804198
	172	0.102193	-0.00566052	-0.0965326
	173	0.0309545	0.03265	-0.0636044
	174	0.0364726	-0.0242696	-0.0122029
	175	0.00565044	0.0573083	-0.0629588
	176	0.0401982	0.0105187	-0.0507169
	177	-0.0317499	0.0910069	-0.059257
	178	-0.0289131	0.0370468	-0.00813365
	179	-0.0297593	0.10644	-0.0766807
	180	-0.012799	-0.0214464	0.0342453
	181	0.0321956	-0.00861099	-0.0235846
	182	-0.0230978	0.0772429	-0.0541451
	183	0.000212155	-0.00308329	0.00287114
	184	-0.00490045	-0.0386875	0.0435879
	185	-0.00654076	0.00613605	0.000404706
	186	0.00958311	-0.00255142	-0.00703169
	187	0.00571593	-1.5826e-05	-0.0057001
	188	0.036433	-0.0585484	0.0221154
	189	0.0167444	-0.0162385	-0.000505881
	190	0.0487216	0.00888437	-0.057606
	191	0.0376121	-0.0156728	-0.0219393
	192	0.0280346	0.000972448	-0.029007
	193	0.0212755	-0.0215991	0.000323682
	194	-0.0140176	0.0222785	-0.00826092
	195	-0.0218646	0.0565207	-0.0346561
	196	-0.0313996	-0.038258	0.0696576
	197	0.0196418	-0.00296798	-0.0166738
	198	0.0497826	-0.0338829	-0.0158997
	199	-0.0280399	0.0395888	-0.0115488
	200	-0.0129927	0.0220962	-0.00910345
	201	0.00379306	0.00826939	-0.0120624
	202	-0.010252	0.02593	-0.015678
	203	-0.00737497	0.0360949	-0.02872
	204	0.033308	-0.03064	-0.00266799
	205	0.0214477	-0.00932243	-0.0121253
	206	-0.0321717	0.0339122	-0.00174048
	207	-0.0245427	0.0858268	-0.0612841
	208	0.00207347	0.00762941	-0.00970288
	209	0.0481771	-0.0610051	0.012828
	210	0.0129264	-0.039802	0.0268755
	211	0.031834	-0.0327151	0.000881078
	212	0.0214126	-0.0569212	0.0355086
	213	0.00135915	0.0387507	-0.0401098
	214	-0.0135622	0.0117492	0.00181302
	215	0.0238234	-0.00902966	-0.0147937
	216	-0.0260697	0.0104928	0.0155769
	217	0.00741641	-0.00884142	0.00142501
	218	0.0125312	-0.00496664	-0.00756456
	219	0.0131483	-0.0198513	0.00670299
	220	-0.0322688	0.0379275	-0.00565871
	221	-0.00527328	0.0491211	-0.0438478
	222	0.00430675	-0.0294343	0.0251276
	223	0.00842719	-0.0364234	0.0279962
	224	-0.0303739	0.00738422	0.0229897
	225	-0.00269857	-0.00257631	0.00527487
	226	0.00971567	-0.00760329	-0.00211238
	227	0.0282315	-0.0304693	0.00223778
	228	0.00244143	-0.0140823	0.0116408
	229	0.0236953	-0.0299635	0.00626813
	230	-0.0214814	-0.00307784	0.0245592
	231	0.0268608	-0.0324879	0.00562715
	232	0.0384922	-0.0654368	0.0269446
	233	-0.0112046	0.00880673	0.00239787
	234	0.0315578	-0.0377149	0.00615708
	235	-0.0355423	0.0265713	0.00897097
	236	0.0048202	0.0327882	-0.0376084
	237	0.00347955	0.0044797	-0.00795925
	238	0.0147259	-0.0139213	-0.000804585
	239	0.0374949	-0.0679521	0.0304572
	240	0.0265919	-0.0136323	-0.0129596
	241	-0.0248165	0.023528	0.00128852
	242	0.0118282	0.0124961	-0.0243243
	243	0.0170626	-0.0103737	-0.00668887
	244	-0.00161764	-0.0017175	0.00333514
	245	0.0169877	-4.42243e-05	-0.0169435
	246	-0.000632913	-0.0102786	0.0109116
	247	0.0235358	0.0229204	-0.0464563
	248	-0.00155117	0.00685045	-0.00529928
	249	0.0294069	-0.0379067	0.00849973
	250	0.0166431	-0.00315523	-0.0134879
	251	0.0141992	-0.0215441	0.00734491
	252	0.00384475	0.00432852	-0.00817328
	253	0.0134501	0.024075	-0.0375251
	254	-0.0328907	-0.0186305	0.0515212
	255	0.0171029	-0.0280948	0.0109918
	256	0.00324049	0.0183162	-0.0215567
	257	-0.00213121	0.0172721	-0.0151409
	258	0.0156161	0.0150334	-0.0306495
	259	0.0121843	-0.0164484	0.00426408
	260	0.0215456	0.00306672	-0.0246123
	261	-0.0169441	-0.0235043	0.0404485
	262	-0.0379744	0.00165961	0.0363148
	263	-0.0187638	-0.000909095	0.0196729
	264	0.00362608	-0.0351928	0.0315667
	265	0.0181185	0.0176649	-0.0357834
	266	-0.0107417	0.0142166	-0.00347491
	267	-0.00593567	0.0180245	-0.0120889
	268	0.00685346	0.0310526	-0.0379061
	269	0.00614267	-0.0212986	0.015156
	270	-0.0157181	0.026577	-0.0108589
	271	0.0123944	0.0362905	-0.048685
	272	-0.00159226	-0.00779086	0.00938312
	273	0.0158869	0.0242447	-0.0401316
	274	0.00716563	0.0341517	-0.0413173
	275	0.00198864	-0.00622911	0.00424047
	276	-0.0206849	0.0170484	0.00363657
	277	0.0152959	-0.00407462	-0.0112213
	278	0.0046508	0.00471352	-0.00936432
	279	-0.0140375	0.0318072	-0.0177697
	280	-0.00371547	0.027029	-0.0233135
	281	0.0162746	0.00396725	-0.0202418
	282	0.0177128	0.0166429	-0.0343557
	283	-0.0149395	0.0359411	-0.0210015
	284	-0.0852517	0.0753256	0.00992612
	285	0.0185083	-0.00225848	-0.0162498
	286	0.0215983	-0.00979539	-0.0118029
	287	0.0192582	-0.0308813	0.0116231
	288	0.021804	-0.0212742	-0.00052984
	289	0.0206489	-0.0197483	-0.000900644
	290	0.0383721	-0.0201888	-0.0181833
	291	0.0283669	-0.00587717	-0.0224898
	292	0.0441318	-0.0229196	-0.0212122
	293	0.016378	0.00506541	-0.0214434
	294	0.027665	0.0231574	-0.0508224
	295	0.0186757	0.0437878	-0.0624635
	296	0.0348483	0.0352299	-0.0700782
	297	0.0205465	-0.00314576	-0.0174007
	298	0.0310685	-0.0310353	-3.31908e-05
	299	0.0334331	-0.00157135	-0.0318617
	300	0.0135412	0.00657106	-0.0201123
	301	0.0239384	-0.00091005	-0.0230283
	302	0.0245396	0.00930137	-0.033841
	303	0.0148435	-0.0369528	0.0221093
	304	0.0205309	0.00340981	-0.0239407
	305	0.0568329	0.00056469	-0.0573976
	306	0.00329272	0.0239534	-0.0272461
	307	-0.0119799	-0.00356246	0.0155424
	308	-0.0376701	0.0204594	0.0172107
	309	0.000726285	0.0117081	-0.0124344
	310	0.0436871	-0.0332878	-0.0103992
	311	-0.0211145	0.0120745	0.00904002
	312	-0.0354209	0.0229991	0.0124218
	313	0.0194223	0.0025139	-0.0219362
	314	-0.0220888	-0.00400975	0.0260986
	315	0.0114909	0.0207515	-0.0322424
	316	-0.00465993	-0.00817202	0.012832
	317	-0.0193247	0.0307058	-0.0113812
	318	0.00476562	0.0156036	-0.0203692
	319	-0.0516889	0.0724008	-0.0207119
	320	-0.0106733	0.0203808	-0.00970747
	321	0.0118079	0.00665711	-0.018465
	322	-0.0192472	-0.0165146	0.0357618
	323	0.0248157	-0.0136029	-0.0112128
	324	-0.0256228	0.0695783	-0.0439555
	325	0.0193667	0.0210346	-0.0404013
	326	0.0230156	0.034839	-0.0578546
	327	0.044998	-0.025361	-0.0196369
	328	-0.00027733	0.00287944	-0.00260211
	329	0.0500818	-0.0418611	-0.00822074
	330	-0.000809319	-0.0369033	0.0377127
	331	0.0516625	-0.021391	-0.0302715
	332	0.025067	-0.00776934	-0.0172976
	333	0.0372118	0.00110551	-0.0383174
	334	0.028043	-0.00855332	-0.0194897
	335	0.00635042	0.0212721	-0.0276226
	336	0.00893186	0.005292	-0.0142239
	337	0.0539035	-0.0250815	-0.028822
	338	0.017593	-0.00506058	-0.0125324
	339	0.0516454	-0.0395202	-0.0121253
	340	0.0502318	-0.0296573	-0.0205745
	341	0.0301463	-0.0293484	-0.000797934
	342	-0.0355502	0.000850206	0.0346999
	343	-0.0129227	0.00227167	0.010651
	344	0.00346838	-0.0186324	0.0151641
	345	-0.0184828	0.0208615	-0.00237867
	346	-0.0260615	-0.00554973	0.0316113
	347	-0.00926058	0.00360563	0.00565495
	348	-0.0552444	0.0399976	0.0152468
	349	-0.00450084	-0.0129002	0.0174011
	350	0.00148575	0.0102872	-0.0117729
	351	0.0217801	-0.0316076	0.00982745
	352	0.0372886	-0.0418929	0.00460436
	353	0.000651499	-0.00539361	0.00474211
	354	-0.00728017	-0.0107251	0.0180053
	355	0.0220337	-0.00451729	-0.0175164
	356	-0.0032086	0.0508668	-0.0476582
	357	0.0187039	0.01626	-0.034964
	358	0.0447928	-0.0249216	-0.0198712
	359	0.023334	0.0138378	-0.0371717
	360	0.0153547	-0.0159958	0.000641136
	361	0.0460385	-0.0364524	-0.00958612
	362	0.015574	0.0207472	-0.0363212
	363	-0.00768068	0.034955	-0.0272743
	364	-0.00862711	0.0138314	-0.00520433
	365	-0.0180645	-0.043572	0.0616365
	366	0.00601942	-0.0428502	0.0368308
	367	0.0256673	-0.0169246	-0.00874275
	368	-0.00767638	0.00572875	0.00194763
	369	-0.0239205	-0.020104	0.0440244
	370	0.000585852	-0.0158698	0.015284
	371	0.011765	-0.0164966	0.0047316
	372	0.0363502	-0.00871844	-0.0276317
	373	-0.00930172	-0.0184788	0.0277806
	374	0.014328	0.000465766	-0.0147938
	375	-0.0114288	-0.0278625	0.0392914
	376	-0.0132556	-0.00603091	0.0192865
	377	0.0297465	0.00235794	-0.0321044
	378	0.0277727	-0.0366732	0.00890052
	379	-0.00683779	-0.0344433	0.0412811
	380	-0.0342938	0.018071	0.0162228
	381	0.0298705	-0.00597204	-0.0238985
	382	-0.0216344	0.053625	-0.0319906
	383	-0.0405818	-0.0386045	0.0791864
	384	0.00505779	0.0507014	-0.0557592
	385	-0.0196102	0.0422356	-0.0226254
	386	-0.00042233	0.0294159	-0.0289936
	387	-0.0246485	-0.0433892	0.0680377
	388	-0.0237874	0.0153266	0.00846081
	389	0.0180423	-0.0399389	0.0218966
	390	-0.0626424	-0.0114026	0.074045
	391	0.00267002	-0.019246	0.016576
	392	-0.0490413	0.0060228	0.0430185
	393	-0.0331328	-0.0105179	0.0436508
	394	0.00966661	-0.0207412	0.0110746
	395	-0.0365136	-0.0603601	0.0968737
	396	-0.0498402	0.0388463	0.0109939
	397	-0.0262074	-0.0257019	0.0519093
	398	-0.0278504	0.00598713	0.0218633
	399	0.000138866	0.02347	-0.0236088
	400	0.0184017	-0.0310598	0.012658
	401	-0.0294022	-0.010562	0.0399641
	402	-0.00486545	0.0359414	-0.031076
	403	-0.00851434	-0.00922117	0.0177355
	404	0.021138	-0.0371714	0.0160335
	405	0.020654	-0.0717119	0.051058
	406	-0.0143848	0.0250472	-0.0106624
	407	0.0425614	-0.0557578	0.0131964
	408	-0.0301583	0.0582562	-0.0280979
	409	0.0245676	-0.0206134	-0.00395423
	410	0.00242343	-0.0437031	0.0412796
	411	-0.00788995	-0.0221153	0.0300052
	412	0.0411134	0.00734309	-0.0484565
	413	0.0267276	-0.00243487	-0.0242927
	414	-0.0355737	0.0325409	0.00303279
	415	0.00387387	-0.00278029	-0.00109358
	416	-0.0214731	-0.0150552	0.0365283
	417	0.0149029	-0.0327955	0.0178926
	418	0.0145499	-0.01125	-0.00329983
	419	-0.0138157	-0.0139689	0.0277846
	420	-0.0279491	-0.0458703	0.0738195
	421	-0.051092	0.0185233	0.0325687
	422	-0.0012305	-0.0031158	0.0043463
	423	0.00916742	0.0011914	-0.0103588
	424	-0.000499626	0.0249686	-0.024469
	425	0.0144722	-0.0248413	0.0103691
	426	-0.0800089	0.0495909	0.030418
	427	0.00161851	0.031906	-0.0335245
	428	-0.0066191	-0.0339451	0.0405642
	429	-0.0260035	0.0380956	-0.0120921
	430	-0.0470476	0.0432384	0.00380922
	431	-0.0302501	0.00259201	0.0276581
	432	-0.0489237	0.0336287	0.0152949
	433	0.0427725	-0.0154739	-0.0272986
	434	-0.0714161	0.0437369	0.0276792
	435	-0.0216561	0.0258909	-0.00423479
	436	-0.0565836	0.0143096	0.0422739
	437	-0.0498501	0.0319358	0.0179143
	438	-0.0551221	0.0432342	0.0118879
	439	-0.0495866	0.0585243	-0.0089377
	440	-0.0347334	0.0295229	0.0052105
	441	0.0110075	0.00896471	-0.0199722
	442	0.0104996	-0.012447	0.00194743
	443	0.00175612	-0.0117582	0.0100021
	444	0.00401782	-0.0354491	0.0314313
	445	0.00791573	0.0076114	-0.0155271
	446	0.035428	-0.00935575	-0.0260723
	447	-0.019496	-0.0197225	0.0392185
	448	0.0108539	0.0461641	-0.057018
	449	-0.0212268	-0.0095258	0.0307526
	450	0.0252421	-0.0419272	0.016685
	451	0.00311367	-0.0101476	0.00703392
	452	0.0241761	-0.0139796	-0.0101964
	453	0.00561893	-0.00828855	0.00266962
	454	-0.0216671	0.0160047	0.00566237
	455	-0.00190785	-0.0117913	0.0136991
	456	-0.0354539	0.0146015	0.0208524
	457	-0.0123534	-0.0191957	0.0315491
	458	-0.00153141	-0.00815354	0.00968494
	459	-0.0452688	0.00943668	0.0358321
	460	-0.130241	0.0917257	0.0385148
	461	-0.106991	0.0621637	0.0448268
	462	-0.0191224	-0.0116838	0.0308062
	463	-0.0700801	0.0813466	-0.0112665
	464	-0.0955424	0.0467519	0.0487905
	465	-0.0632273	-0.0135929	0.0768202
	466	-0.078258	-0.0112373	0.0894953
	467	-0.128675	0.0217539	0.106921
	468	-0.0686029	0.0763454	-0.00774244
	469	-0.0252761	0.0288414	-0.00356531
	470	-0.0949563	0.063353	0.0316033
	471	-0.104334	0.0174478	0.0868863
	472	-0.101923	0.00769201	0.0942314
	473	-0.109883	0.111728	-0.00184457
	474	-0.0923008	0.0332439	0.0590569
	475	-0.0487679	0.0155075	0.0332604
	476	-0.0335236	0.00690289	0.0266207
	477	0.0108665	-0.0146061	0.00373959
	478	-0.0930466	0.0188339	0.0742127
	479	0.00612678	-0.0141753	0.00804854
	480	0.017827	-0.034983	0.017156
	481	-0.0168156	0.0328246	-0.016009
	482	-0.034075	0.0208897	0.0131853
	483	0.0286842	0.0186863	-0.0473705
	484	0.0347963	0.0131633	-0.0479596
	485	0.00239306	0.0101075	-0.0125005
	486	-0.00354327	0.0115121	-0.0079688
	487	-0.00497343	-0.00266417	0.0076376
	488	-0.00577208	0.0253171	-0.019545
	489	0.0268994	-0.0346513	0.00775196
	490	-0.0486382	0.0421843	0.00645382
	491	0.0132588	0.00425866	-0.0175174
	492	-0.0249175	0.00886204	0.0160554
	493	0.0309621	-0.0042754	-0.0266867
	494	-0.0213948	0.026884	-0.00548927
	495	0.0196379	-0.0292117	0.00957379
	496	-0.0586986	0.0901532	-0.0314546
	497	0.0171648	-0.0370435	0.0198786
	498	-0.0656112	0.0147335	0.0508777
	499	-0.0465342	0.00644313	0.0400911
	500	-0.062601	0.0125174	0.0500836
	501	-0.0361785	0.00183947	0.0343391
	502	-0.0704444	0.051868	0.0185765
	503	-0.0685287	0.0337817	0.034747
	504	-0.0328447	0.00934699	0.0234977
	505	-0.0101496	0.0268978	-0.0167482
	506	-0.0149141	0.0402535	-0.0253393
	507	-0.0557211	0.0122532	0.043468
	508	-0.00904806	0.0377431	-0.0286951
	509	-0.0465534	0.0468507	-0.000297282
	510	0.0129482	0.0125548	-0.025503
	511	0.0109987	0.00862563	-0.0196243
	512	0.0141113	0.0170847	-0.0311961
	513	0.00680225	0.0123967	-0.0191989
	514	0.0277422	0.0185984	-0.0463407
	515	0.0225501	0.00431859	-0.0268687
	516	0.00251219	0.00291237	-0.00542456
	517	-0.0446062	0.0280547	0.0165515
	518	-0.01834	0.0338461	-0.0155061
	519	-0.0303756	0.0114079	0.0189677
	520	-0.0092329	0.025231	-0.0159981
	521	-0.0373571	0.0326629	0.00469421
	522	-0.0010086	0.0105978	-0.00958916
	523	-0.00432495	0.0131382	-0.00881325
	524	-0.0254391	0.0147001	0.010739
	525	-0.0307343	0.0388349	-0.00810066
	526	-0.0417074	0.0495725	-0.00786508
	527	0.038907	-0.0302453	-0.00866172
	528	0.0393864	0.000138979	-0.0395254
	529	0.000368237	-0.00921898	0.00885075
	530	0.00884323	0.000262679	-0.00910591
	531	-0.0308764	0.0332362	-0.00235982
	532	0.00644729	0.0120102	-0.0184575
	533	-0.0121257	0.00874567	0.00338005
	534	0.0103097	0.0424235	-0.0527331
	535	0.0148711	0.0238623	-0.0387335
	536	-0.0445604	0.00298818	0.0415722
	537	-0.0218368	0.0204861	0.00135066
	538	-0.04679	-0.0026612	0.0494512
	539	-0.0728386	0.0103073	0.0625313
	540	-0.0191867	0.0244967	-0.00530998
	541	-0.0116882	-0.00990424	0.0215925
	542	-0.000341432	-0.0312888	0.0316302
	543	0.0184163	-0.0436949	0.0252786
	544	-0.0129021	-0.0256997	0.0386019
	545	-0.00976199	0.0156332	-0.00587117
	546	0.0406637	-0.0230999	-0.0175638
	547	-0.0312472	0.0339561	-0.00270893
	548	0.0592009	0.00831914	-0.0675201
	549	0.0322703	0.018216	-0.0504863
	550	-0.0410163	0.0366917	0.00432465
	551	-0.0250203	-0.00631206	0.0313324
	552	-0.0160878	-0.00373261	0.0198204
	553	-0.0345586	0.0248313	0.00972738
	554	0.0111584	0.00328538	-0.0144438
	555	-0.0318002	-0.00104715	0.0328474
	556	0.00784657	-0.0426616	0.034815
	557	0.00218818	0.0208126	-0.0230008
	558	0.030043	0.0170967	-0.0471396
	559	0.0470305	0.00441036	-0.0514408
	560	0.0635577	-0.0409467	-0.022611
	561	0.0306932	0.0105971	-0.0412904
	562	0.0478819	0.00221424	-0.0500961
	563	0.0597201	-0.0263644	-0.0333557
	564	0.0100155	-0.0155856	0.00557004
	565	-0.0111536	-0.0142187	0.0253723
	566	-0.0196255	0.0190031	0.000622419
	567	0.0663061	-0.00417124	-0.0621348
	568	-0.05651	0.0485171	0.00799293
	569	0.0100898	-0.0415078	0.0314179
	570	-0.00322899	0.0169266	-0.0136977
	571	0.00370918	-0.0264442	0.022735
	572	0.00662983	-0.00615532	-0.000474507
	573	0.0186783	-0.0314034	0.012725
	574	0.0317259	-0.0264302	-0.00529579
	575	0.045797	-0.0389038	-0.00689328
	576	0.0316891	-0.0154245	-0.0162646
	577	0.0350894	-0.031523	-0.00356642
	578	0.00223047	0.013432	-0.0156625
	579	0.0217726	-0.00578613	-0.0159865
	580	0.0368759	-0.00913103	-0.0277448
	581	0.0167216	-0.0112619	-0.00545967
	582	0.0573243	-0.0146476	-0.0426767
	583	-0.0384656	0.00244039	0.0360252
	584	-0.00103336	-0.0182988	0.0193321
	585	-0.0388308	0.0171057	0.021725
	586	0.00139887	-0.0146279	0.013229
	587	0.0441151	-0.0319001	-0.012215
	588	0.00374429	-0.0337554	0.0300111
	589	-0.0441986	-0.0069142	0.0511128
	590	0.0172928	-0.044582	0.0272892
	591	-0.022184	-0.00586882	0.0280528
	592	0.0284786	-0.0196954	-0.00878318
	593	-0.0313336	0.0307545	0.000579089
	594	-0.00267946	-0.00601596	0.00869542
	595	-0.0255728	0.0482237	-0.0226509
	596	0.041417	-0.0367691	-0.00464787
	597	0.0140947	-0.0206524	0.00655768
	598	-0.00992853	-0.00646605	0.0163946
	599	-0.0379476	-0.0111687	0.0491163
	600	0.0356771	-0.015581	-0.0200962
	601	-0.032819	-0.00509116	0.0379102
	602	0.0150838	-0.00379748	-0.0112863
	603	0.00632751	0.00225043	-0.00857794
	604	-0.00143022	-0.0120526	0.0134828
	605	-0.00997054	-0.0133805	0.023351
	606	0.0117383	0.0109907	-0.022729
	607	-0.0519641	0.0231526	0.0288115
	608	-0.00586567	-0.0125558	0.0184214
	609	0.0468831	-0.0162787	-0.0306044
	610	-0.0170177	-0.0259099	0.0429276
	611	0.0280696	-0.0283392	0.000269676
	612	0.02943	-0.000445366	-0.0289846
	613	0.0293119	0.0236019	-0.0529138
	614	-0.0676364	0.0207162	0.0469203
	615	0.02403	-0.0107357	-0.0132943
	616	-4.62692e-05	0.0111244	-0.0110782
	617	0.0164593	-0.020791	0.00433168
	618	0.0208589	-0.0245816	0.00372272
	619	-0.0403704	0.0406046	-0.000234211
	620	0.0138202	-0.0326386	0.0188184
	621	0.0587216	0.00787901	-0.0666006
	622	-0.0400068	0.00406994	0.0359368
	623	-0.0231741	0.045902	-0.0227279
	624	0.00862883	-0.012334	0.00370514
	625	-0.0310693	0.000604897	0.0304644
	626	0.00555139	-0.0791352	0.0735838
	627	-0.0209364	0.0236477	-0.00271127
	628	0.00111804	-0.0121376	0.0110196
	629	-0.133844	0.0611199	0.0727244
	630	0.0278568	0.00601755	-0.0338744
	631	0.00469053	-0.000914124	-0.00377641
	632	0.0259249	-0.0721534	0.0462285
	633	-0.0239945	0.0324035	-0.00840896
	634	0.00351169	0.0229461	-0.0264578
	635	-0.00495032	0.000541561	0.00440875
	636	-0.00662239	0.0131893	-0.00656688
	637	-0.014377	0.00485898	0.00951803
	638	-0.0314566	0.0062998	0.0251568
	639	0.0338577	-0.00264786	-0.0312099
	640	0.0243381	0.00558496	-0.0299231
	641	0.0101938	0.0183071	-0.028501
	642	0.0329434	-0.00469292	-0.0282504
	643	-0.0225817	0.0299708	-0.00738908
	644	-0.0760884	0.0395489	0.0365396
	645	-0.0287571	0.00586474	0.0228923
	646	-0.0104985	-0.0110377	0.0215362
	647	-0.0249033	-0.0101188	0.0350222
	648	-0.0463185	0.0637449	-0.0174264
	649	-0.00484885	0.0346361	-0.0297872
	650	-0.0030734	-0.0304928	0.0335662
	651	0.00286436	0.0112512	-0.0141156
	652	0.0588448	-0.0325392	-0.0263057
	653	-0.010652	0.00795284	0.00269915
	654	-0.0165935	-0.0243046	0.0408981
	655	-0.0115223	0.034445	-0.0229228
	656	-0.00774063	-0.0153948	0.0231355
	657	0.0168824	0.0250362	-0.0419186
	658	0.00999053	-0.0365532	0.0265626
	659	0.0144888	0.0179773	-0.0324661
	660	-0.0034142	-0.0224112	0.0258254
	661	0.0555885	-0.0377587	-0.0178298
	662	0.00137654	-0.0227173	0.0213408
	663	-0.0298	-0.00773707	0.0375371
	664	-0.0192653	-0.0211883	0.0404536
	665	0.0408865	-0.0287024	-0.012184
	666	0.0150424	-6.76208e-05	-0.0149747
	667	-0.0351365	0.0398384	-0.00470192
	668	-0.00777949	0.0259044	-0.0181249
	669	0.0302267	-0.0151133	-0.0151133
	670	-0.0165972	-0.0258019	0.0423992
	671	0.0265048	-0.0179412	-0.00856367
	672	-0.023811	0.0235944	0.00021666
	673	-0.0188378	0.0191112	-0.000273346
	674	0.0199841	0.00270038	-0.0226845
	675	0.00971993	-0.0376398	0.0279199
	676	0.0503734	-0.0292021	-0.0211713
	677	-0.0542742	0.0733194	-0.0190453
	678	-0.0256131	0.0340449	-0.00843181
	679	0.0418196	-0.00250351	-0.0393161
	680	0.0526716	-0.0199905	-0.0326811
	681	-0.00478289	0.0134338	-0.00865089
	682	-0.00228909	0.0210518	-0.0187627
	683	0.0268989	0.00884012	-0.035739
	684	0.0222487	-0.00924954	-0.0129992
	685	0.00483313	0.0108667	-0.0156998
	686	0.014082	0.00687907	-0.0209611
	687	0.00907984	0.0115977	-0.0206775
	688	0.0194132	-0.00629492	-0.0131183
	689	-0.0306684	-0.00212985	0.0327983
	690	0.0473944	0.0224065	-0.0698009
	691	-0.0541661	0.0319881	0.022178
	692	0.0466506	0.0408315	-0.087482
	693	-0.0127775	0.0255551	-0.0127775
	694	0.00236706	0.0200785	-0.0224455
	695	0.0274106	0.015384	-0.0427945
	696	-0.00857413	0.00873981	-0.000165682
	697	-0.0347696	0.0793714	-0.0446018
	698	0.00662339	-0.019853	0.0132297
	699	0.0257821	0.0455041	-0.0712862
	700	-0.0333753	0.00179051	0.0315847
	701	-0.0215028	0.00745515	0.0140476
	702	-0.039425	0.000118765	0.0393063
	703	-0.0136357	-0.0201427	0.0337784
	704	0.0145136	-0.00629058	-0.00822302
	705	-0.0142326	0.00624477	0.00798781
	706	0.00972115	-0.00847797	-0.00124318
	707	-0.0200195	-0.0151776	0.0351972
	708	-0.0224247	0.0197428	0.00268191
	709	-0.0231582	0.0205568	0.00260139
	710	0.0161568	-0.00489748	-0.0112593
	711	-0.0547018	0.00518498	0.0495168
	712	0.0331786	-0.0112174	-0.0219612
	713	0.00924874	-0.0200218	0.0107731
	714	0.0661344	-0.0271472	-0.0389872
	715	0.00675768	-0.00417069	-0.00258699
	716	0.00744192	-0.000520783	-0.00692113
	717	0.0329675	-0.0286868	-0.00428067
	718	-0.0193929	0.0207527	-0.00135976
	719	0.0451011	-0.0316712	-0.0134298
	720	0.0266618	0.00531397	-0.0319758
	721	0.0337692	-0.0168846	-0.0168846
	722	0.00883797	-0.0237997	0.0149617
	723	0.00427524	-0.000959705	-0.00331554
	724	0.0156705	-0.00114601	-0.0145245
	725	-0.000851347	0.0127679	-0.0119165
	726	0.0270499	-0.0392241	0.0121742
	727	-0.000873822	-0.000659564	0.00153339
	728	-0.0223165	0.0362325	-0.013916
	729	-0.0138981	-0.0244476	0.0383457
	730	-0.0015052	-0.0262015	0.0277066
	731	0.0139158	-0.00640927	-0.00750649
	732	0.0272512	-0.000251764	-0.0269994
	733	-0.0307065	0.0267854	0.00392111
	734	-0.0122334	-0.00399821	0.0162316
	735	0.0697317	-0.0066726	-0.0630591
	736	0.0300841	-0.0213273	-0.00875687
	737	0.00984132	0.0177284	-0.0275697
	738	0.018519	0.00256674	-0.0210858
	739	0.00134442	-0.0104204	0.00907598
	740	-0.00173099	-0.00334994	0.00508093
	741	0.0299733	-0.041871	0.0118978
	742	0.0370803	-0.0161594	-0.0209209
	743	0.0154134	-0.00310226	-0.0123111
	744	-0.0116935	0.0276277	-0.0159343
	745	-0.00154849	-0.0145444	0.0160929
	746	0.00117513	-0.000279446	-0.000895686
	747	0.0150945	-0.00708872	-0.0080058
	748	0.0345969	-0.0198173	-0.0147795
	749	0.0301527	-0.0447413	0.0145886
	750	-0.00740259	0.0304457	-0.0230431
	751	-0.00479186	-0.00701013	0.011802
	752	0.00144648	0.0144621	-0.0159086
	753	0.0112818	-0.0210241	0.00974236
	754	-0.00476536	0.0255738	-0.0208084
	755	-0.00533519	-0.021898	0.0272332
	756	-0.0381146	-0.0128893	0.0510039
	757	0.00928927	-0.0123527	0.00306346
	758	-0.0274443	-0.00873367	0.0361779
	759	-0.0271765	0.0104997	0.0166768
	760	-0.0314618	0.0258311	0.00563076
	761	-0.000345534	0.0272333	-0.0268878
	762	-0.00101312	0.0156442	-0.0146311
	763	-0.0115535	0.0356179	-0.0240644
	764	-0.0382063	0.00887186	0.0293344
	765	0.0413549	-0.0209442	-0.0204107
	766	0.0319427	0.00266935	-0.034612
	767	-0.016974	-0.0271494	0.0441234
	768	0.0348907	0.000567829	-0.0354585
	769	0.0301112	-0.0090088	-0.0211024
	770	0.0257124	-0.014681	-0.0110313
	771	0.0110638	0.00940403	-0.0204679
	772	-0.0029021	0.0137428	-0.0108407
	773	-0.0206165	0.026061	-0.00544453
	774	0.0375642	-0.0210769	-0.0164874
	775	-0.00921523	0.0200605	-0.0108453
	776	-0.0227862	0.0244729	-0.00168669
	777	0.0260242	0.0369089	-0.0629331
	778	-0.0029872	-0.0255337	0.0285209
	779	-0.00591397	0.000164582	0.00574939
	780	0.0587546	0.0106129	-0.0693676
	781	0.0333258	-0.0240833	-0.00924246
	782	0.0233222	-0.00861528	-0.0147069
	783	-0.0398598	0.0102626	0.0295972
	784	-0.0121375	0.0311469	-0.0190094
	785	-0.0180053	-0.00797405	0.0259793
	786	-0.0227229	0.0176885	0.00503434
	787	-0.0103524	0.0167766	-0.00642423
	788	-0.00603544	-0.0237345	0.02977
	789	-0.0227033	-0.0142487	0.036952
	790	0.000981548	-0.0302266	0.029245
	791	-0.0382315	0.00261038	0.0356211
	792	-0.0361976	0.0359797	0.000217914
	793	-0.0512214	0.0343999	0.0168215
	794	0.0506272	-0.0235657	-0.0270616
	795	0.02003	-0.0213445	0.00131452
	796	-0.0287648	-0.0273206	0.0560854
	797	-0.010255	0.0644401	-0.0541851
	798	0.0257229	-0.0141401	-0.0115828
	799	-0.0106403	0.0371314	-0.026491
	800	-0.020454	0.0361823	-0.0157283
	801	-0.0021337	0.0359974	-0.0338637
	802	-0.0240228	-0.0167111	0.040734
	803	0.0225711	-0.0174884	-0.00508274
	804	0.00738297	0.0261391	-0.0335221
	805	-0.0216002	0.0383384	-0.0167383
	806	0.0393653	-0.00910804	-0.0302573
	807	0.0413085	0.0112335	-0.052542
	808	0.051893	-0.0259966	-0.0258964
	809	-0.00556081	-0.00416627	0.00972708
	810	0.032444	0.0155586	-0.0480025
	811	0.0275613	-0.0492047	0.0216434
	812	0.0060896	0.000286385	-0.00637598
	813	0.0166197	-0.0159333	-0.000686401
	814	-0.0138361	0.0394036	-0.0255675
	815	0.0175189	-0.00845496	-0.00906393
	816	-0.0272309	-0.0080754	0.0353063
	817	-0.00447751	-0.0288088	0.0332863
	818	0.0208314	-0.0259829	0.00515153
	819	-0.00712259	0.00432818	0.00279441
	820	0.0272631	-0.0266452	-0.000617921
	821	0.00360961	-0.00586314	0.00225352
	822	-0.035237	0.0302816	0.00495536
	823	-0.00512513	0.0169959	-0.0118708
	824	-0.00719701	-0.0215907	0.0287877
	825	-0.0350142	0.0289166	0.00609764
	826	-0.0118605	0.0317112	-0.0198507
	827	-0.0128129	-0.00292122	0.0157341
	828	0.0454276	-0.0274242	-0.0180033
	829	0.0212105	-0.0162818	-0.00492863
	830	0.0505655	-0.0288687	-0.0216968
	831	-0.00955913	-0.00666087	0.01622
	832	-0.0364466	0.00639254	0.030054
	833	0.0234787	0.000167662	-0.0236463
	834	0.0582874	-0.0395364	-0.0187509
	835	-0.000623617	-0.00176851	0.00239212
	836	0.0436331	0.00541597	-0.0490491
	837	0.0364902	-0.00952872	-0.0269615
	838	0.0560762	-0.0174428	-0.0386334
	839	0.00126272	-0.000925524	-0.0003372
	840	0.0365691	-0.0177192	-0.0188499
	841	0.0113089	0.0228918	-0.0342006
	842	0.0429655	0.0189326	-0.0618981
	843	0.0511079	-0.00473627	-0.0463716
	844	0.0462368	0.0166329	-0.0628697
	845	0.0259994	-0.0396621	0.0136627
	846	-0.0335944	-0.0207632	0.0543576
	847	0.0854009	0.00431848	-0.0897193
	848	0.0962109	-0.026178	-0.0700329
	849	0.0395887	-0.0195601	-0.0200286
	850	0.0765149	-0.0493748	-0.0271402
	851	0.0825416	0.0043333	-0.0868749
	852	0.039589	-0.01371	-0.025879
	853	-0.0121895	-0.00270492	0.0148945
	854	0.0762856	0.00757343	-0.083859
	855	-0.0190529	0.0420564	-0.0230035
	856	-0.0303482	0.0046766	0.0256716
	857	-0.015015	0.0118156	0.00319932
	858	0.00660521	0.0179132	-0.0245184
	859	0.0515287	-0.02233	-0.0291986
	860	-0.0547594	0.0586109	-0.00385152
	861	0.0227905	-0.0407701	0.0179795
	862	0.00777789	-0.0126522	0.0048743
	863	0.0239213	-0.0285919	0.00467067
	864	-0.0241732	0.0252238	-0.00105062
	865	-0.0315208	-0.0143122	0.045833
	866	-0.0157144	-0.0151888	0.0309033
	867	0.020858	-0.0499211	0.0290631
	868	0.013308	0.0183874	-0.0316953
	869	-0.0525862	0.00796597	0.0446202
	870	0.0737172	0.0341764	-0.107894
	871	0.0530623	-0.0377962	-0.0152661
	872	0.0298321	0.0282416	-0.0580737
	873	-0.0218025	-0.0350086	0.0568111
	874	-0.0615028	0.00558055	0.0559223
	875	-0.0300691	0.0102397	0.0198294
	876	-0.0455525	-0.00714907	0.0527015
	877	0.0192901	0.024916	-0.0442061
	878	0.075623	0.0153438	-0.0909668
	879	0.0449152	-0.0114544	-0.0334608
	880	0.0820375	-0.0297795	-0.0522579
	881	-0.0460791	-0.010246	0.0563251
	882	0.0391628	0.0010945	-0.0402573
	883	0.0583293	0.0107702	-0.0690995
	884	-0.0345643	0.0291123	0.00545209
	885	-0.0706206	0.0370584	0.0335622
	886	-0.000339112	-0.0415611	0.0419002
	887	0.0768702	-0.00215114	-0.0747191
	888	0.0565699	-0.0166191	-0.0399508
	889	0.0287158	-0.0234958	-0.00521997
	890	0.0177466	-0.0354931	0.0177466
	891	0.0230024	-0.0199337	-0.00306874
	892	0.0045393	-0.00315481	-0.00138449
	893	-0.0377289	0.0469983	-0.00926946
	894	-0.0155858	-0.0107521	0.0263379
	895	-0.0209667	-0.0399383	0.060905
	896	0.0169314	0.00710948	-0.0240409
	897	0.0259436	-0.0499001	0.0239564
	898	0.0227067	-0.0237591	0.00105242
	899	0.0287595	-0.0838478	0.0550883
	900	-0.0191774	-0.0229439	0.0421214
	901	0.0368539	-0.0134745	-0.0233794
	902	0.0583707	-0.058007	-0.000363738
	903	0.0049578	0.0198626	-0.0248204
	904	0.0103717	-0.0188735	0.0085018
	905	0.0219519	0.00090372	-0.0228556
	906	-0.0118726	0.02646	-0.0145874
	907	-0.0302133	-0.0133453	0.0435586
	908	0.00343483	0.0572154	-0.0606502
	909	0.00287324	-0.0377238	0.0348506
	910	-0.020789	0.017108	0.00368101
	911	-0.0148003	0.0161809	-0.00138064
	912	-0.0366132	-0.0186589	0.0552721
	913	-0.0117844	-0.040021	0.0518054
	914	0.0113073	-0.0297289	0.0184216
	915	-0.00361308	-0.0675179	0.0711309
	916	-0.000841138	-0.0317424	0.0325836
	917	-0.0205683	0.0181799	0.0023884
	918	0.0353511	-0.00653772	-0.0288134
	919	0.00664636	-0.0315482	0.0249019
	920	-0.039175	0.0510038	-0.0118288
	921	-0.0440154	-0.00172608	0.0457415
	922	0.0187706	-0.0460406	0.02727
	923	-0.015445	0.0341506	-0.0187056
	924	-0.0386358	-0.0339424	0.0725782
	925	-0.0108491	0.0113665	-0.000517367
	926	-0.0124264	0.0261902	-0.0137639
	927	-0.0523708	-0.00812968	0.0605005
	928	0.00260025	0.0350646	-0.0376648
	929	-0.0362668	0.00363441	0.0326324
	930	0.0259997	-0.0239708	-0.00202888
	931	0.0346719	-0.0212622	-0.0134097
	932	0.0577899	-0.0693533	0.0115634
	933	-0.0497638	0.00400947	0.0457543
	934	-0.0578056	0.0429465	0.0148591
	935	0.0134861	-0.00109183	-0.0123943
	936	0.0120516	0.00702947	-0.0190811
	937	0.0424211	-0.00202632	-0.0403947
	938	0.00492212	-0.0573651	0.052443
	939	0.0342739	-0.0321275	-0.00214635
	940	0.0301571	-0.0215486	-0.00860852
	941	0.0329591	-0.0239201	-0.009039
	942	-0.00749116	0.0210065	-0.0135153
	943	0.0337602	-0.0259365	-0.00782365
	944	0.0273418	-0.0592655	0.0319237
	945	0.0390586	0.00634174	-0.0454004
	946	0.0130088	0.0199292	-0.032938
	947	-0.0165801	0.0180888	-0.00150867
	948	-0.0243072	-0.0163551	0.0406623
	949	0.0376999	-0.0301272	-0.00757262
	950	0.0239246	0.0646256	-0.0885502
	951	0.0439754	0.00423134	-0.0482068
	952	0.0388393	-0.0254957	-0.0133436
	953	-0.00654844	-0.0283666	0.034915
	954	0.0220051	-0.00955349	-0.0124516
	955	-0.0015813	0.00675162	-0.00517032
	956	0.0698031	-0.0191178	-0.0506853
	957	-0.0304749	0.0349063	-0.00443143
	958	-0.0503505	0.0166172	0.0337334
	959	0.0114449	0.0191746	-0.0306195
	960	-0.00805564	0.0144294	-0.0063738
	961	0.0452431	0.00270611	-0.0479492
	962	0.0255551	-0.0127775	-0.0127775
	963	-0.0124361	-0.0053841	0.0178202
	964	0.0613697	0.0482246	-0.109594
	965	0.0167936	0.00731315	-0.0241068
	966	-0.000639513	-0.0219176	0.0225571
	967	-0.0180716	-0.0180716	0.0361431
	968	0.0142024	-0.0112614	-0.00294099
	969	0.0186758	0.0235391	-0.042215
	970	0.0612419	-0.0473531	-0.0138887
	971	0.0452053	-0.0191118	-0.0260935
	972	0.00166396	0.0169809	-0.0186448
	973	-0.0178664	-0.0210219	0.0388883
	974	0.0256688	0.0215692	-0.047238
	975	-0.0253397	-0.0158987	0.0412384
	976	0.031259	-0.00398576	-0.0272732
	977	0.026618	0.0388974	-0.0655154
	978	-0.0121446	-0.0100932	0.0222378
	979	0.0299139	0.00933049	-0.0392444
	980	-0.0206045	-0.0067457	0.0273503
	981	0.00770055	-0.00115461	-0.00654595
	982	0.0150018	0.0020616	-0.0170634
	983	0.0319868	-0.0262724	-0.00571437
	984	-0.0307811	-0.0153717	0.0461528
	985	-0.0475903	0.016999	0.0305914
	986	0.00970712	-0.0186352	0.0089281
	987	-0.00366318	0.0228374	-0.0191742
	988	0.0337458	-0.0254987	-0.0082471
	989	0.0188786	-0.00896023	-0.00991842
	990	0.0115093	0.0174769	-0.0289863
	991	0.0099496	0.0455313	-0.0554809
	992	-0.0320956	0.0428525	-0.0107569
	993	0.0458246	0.00183725	-0.0476619
	994	0.0408748	0.022378	-0.0632529
	995	-0.0368967	0.0594336	-0.0225368
	996	-0.0200278	-0.0353194	0.0553472
	997	0.00162762	-0.055616	0.0539884
	998	-0.0229115	-0.0223744	0.0452859
	999	0.0305847	-0.00573594	-0.0248488
	1000	0.0047259	-0.0258233	0.0210974
	1001	0.0252725	8.51895e-05	-0.0253577
	1002	-0.0211555	-0.0178123	0.0389679
	1003	0.0438657	0.00243784	-0.0463035
	1004	-0.0204326	-0.00185547	0.0222881
	1005	0.0547092	-0.0279791	-0.02673
	1006	-0.0287149	-0.00583235	0.0345473
	1007	-0.0427252	-0.033763	0.0764882
	1008	-0.00860356	0.0172405	-0.00863692
	1009	-0.00354798	-0.010042	0.0135899
	1010	-0.0243604	0.0374129	-0.0130526
	1011	-0.0278767	-0.00360995	0.0314867
	1012	0.0153331	-0.00488287	-0.0104503
	1013	0.0338357	-0.0183453	-0.0154904
	1014	0.0309178	-0.0208849	-0.0100329
	1015	-0.0209225	-0.0228614	0.0437839
	1016	-0.00667589	-0.00405728	0.0107332
	1017	-0.042531	0.0257673	0.0167637
	1018	0.0220271	-0.0294127	0.0073856
	1019	0.0312447	-0.0196058	-0.0116389
	1020	-0.0209975	0.0158412	0.00515627
	1021	0.0204489	-0.0223227	0.00187382
	1022	-0.010801	0.00942445	0.00137657
	1023	0.0128731	-0.0175843	0.00471121
	1024	0.0195475	-0.00284461	-0.0167028
	1025	0.000934204	-0.0149719	0.0140377
	1026	-0.0106889	0.0231087	-0.0124198
	1027	-0.0325109	0.00496485	0.027546
	1028	-0.0179252	0.0374949	-0.0195696
	1029	-0.00899416	0.0365219	-0.0275277
	1030	0.0471048	-0.0233374	-0.0237674
	1031	-0.0186423	0.010736	0.0079062
	1032	0.0147329	-0.0299288	0.0151959
	1033	0.0029358	0.000411888	-0.00334769
	1034	0.0185451	0.0120178	-0.0305628
	1035	0.00483662	-0.0324243	0.0275877
	1036	0.0156198	-0.0331995	0.0175797
	1037	-0.0135544	-0.0135544	0.0271089
	1038	-0.012579	-0.00139961	0.0139786
	1039	0.01734	-0.001061	-0.016279
	1040	-0.0225688	0.00847508	0.0140937
	1041	-0.000656578	0.000565728	9.08496e-05
	1042	0.0347026	0.0252669	-0.0599694
	1043	0.0249943	-0.0150763	-0.00991806
	1044	0.00277757	-0.0388984	0.0361208
	1045	-0.00197732	0.0322149	-0.0302376
	1046	-0.0476902	0.0429534	0.00473677
	1047	-0.0271922	0.0319644	-0.00477216
	1048	0.028547	-0.0304469	0.00189997
	1049	0.0218505	0.00373658	-0.0255871
	1050	-0.0259279	0.0286929	-0.00276502
	1051	-0.014446	0.0413255	-0.0268795
	1052	0.0340527	-0.0208437	-0.013209
	1053	0.00919859	0.00569762	-0.0148962
	1054	0.0268635	0.00301386	-0.0298773
	1055	-0.0263214	0.0101072	0.0162142
	1056	0.0282617	-0.00540817	-0.0228536
	1057	-0.0163991	0.0414849	-0.0250858
	1058	-0.00488287	0.00716095	-0.00227808
	1059	0.00584837	0.0177446	-0.023593
	1060	-0.00132512	-0.0103624	0.0116876
	1061	0.0141737	-0.0401173	0.0259436
	1062	0.0099868	0.0134656	-0.0234524
	1063	-0.00833262	0.0209922	-0.0126595
	1064	0.021003	-0.0346846	0.0136816
	1065	0.0321058	-0.0231674	-0.00893841
	1066	0.00966038	0.0228151	-0.0324755
	1067	0.0152919	-0.0253524	0.0100605
	1068	-0.0115082	0.0063457	0.0051625
	1069	0.0181018	-0.00653104	-0.0115708
	1070	-0.00335188	0.0209583	-0.0176064
	1071	0.0342245	0.0174654	-0.0516899
	1072	0.0148628	-0.00936375	-0.005499
	1073	0.0299215	-0.031187	0.00126551
	1074	0.0585637	-0.0254088	-0.033155
	1075	0.0105376	0.00768156	-0.0182191
	1076	-0.0008097	0.0402372	-0.0394275
	1077	0.0032211	0.0251475	-0.0283686
	1078	-0.0421127	0.0676205	-0.0255078
	1079	0.0265127	-0.024566	-0.00194665
	1080	0.0118757	0.00315313	-0.0150289
	1081	-0.0302634	0.0106386	0.0196248
	1082	0.00156514	-0.0378365	0.0362713
	1083	-0.042677	0.0125223	0.0301547
	1084	0.0102298	0.000345639	-0.0105754
	1085	-0.0317349	0.0314595	0.00027535
	1086	0.00629713	-0.000744508	-0.00555262
	1087	-0.0436072	-0.000824946	0.0444321
	1088	-0.0247789	0.0290192	-0.00424029
	1089	0.0157701	0.0372673	-0.0530374
	1090	-0.00601428	0.0120917	-0.00607739
	1091	-0.0301987	0.0343607	-0.004162
	1092	-0.0296653	-0.000213848	0.0298792
	1093	-0.00993928	0.0339867	-0.0240474
	1094	-0.0254969	0.00760364	0.0178933
	1095	0.00896605	-0.00557648	-0.00338956
	1096	0.00336637	-0.00345097	8.45956e-05
	1097	0.00881532	-0.00138879	-0.00742652
	1098	-0.0199698	-0.0148006	0.0347703
	1099	-0.0266173	0.00412192	0.0224954
	1100	0.0121928	-0.00393421	-0.0082586
	1101	0.0120329	-0.0299435	0.0179106
	1102	0.00297375	-0.0413711	0.0383973
	1103	0.0349822	-0.0417271	0.00674495
	1104	-0.0375071	0.00542693	0.0320802
	1105	-0.0284505	0.0366058	-0.00815529
	1106	0.0162272	-0.0229586	0.00673144
	1107	0.041625	-0.0205588	-0.0210662
	1108	-0.024645	0.00789148	0.0167536
	1109	0.018682	-0.0276273	0.00894536
	1110	0.0497538	-0.0105172	-0.0392366
	1111	0.0193099	-0.0345247	0.0152148
	1112	-0.0292087	-0.0114776	0.0406863
	1113	-0.00272902	-0.0279771	0.0307061
	1114	-0.0204204	0.0548161	-0.0343957
	1115	-0.0125196	-0.00174727	0.0142669
	1116	0.0332807	-0.047285	0.0140044
	1117	-0.015751	0.00668526	0.00906571
	1118	0.000303199	-0.0149257	0.0146225
	1119	0.0205659	-0.000813516	-0.0197524
	1120	0.0303635	-0.0131337	-0.0172299
	1121	0.0591097	-0.0275153	-0.0315943
	1122	0.00700625	0.0110273	-0.0180336
	1123	0.0144259	0.0179772	-0.0324031
	1124	0.0328996	-0.0148366	-0.018063
	1125	-0.0115657	0.00623089	0.00533483
	1126	0.00486439	0.055089	-0.0599534
	1127	0.029923	0.0121818	-0.0421048
	1128	0.0213072	-0.0105508	-0.0107564
	1129	0.029618	-0.0159045	-0.0137134
	1130	-0.0172133	0.00267555	0.0145378
	1131	-0.0121775	0.0100411	0.00213639
	1132	0.00339637	-0.034049	0.0306526
	1133	-0.00986791	0.00178956	0.00807835
	1134	-0.00748395	0.0159604	-0.00847647
	1135	0.00445102	-0.0172887	0.0128377
	1136	-0.0143981	0.0181737	-0.00377557
	1137	0.030901	-0.061537	0.0306361
	1138	-0.00397477	0.0440184	-0.0400436
	1139	-0.0211441	0.0305271	-0.00938298
	1140	0.00126718	-0.0223374	0.0210702
	1141	0.0140657	0.0103938	-0.0244595
	1142	0.0018179	-0.0105882	0.00877026
	1143	-0.0147982	-0.0402997	0.055098
	1144	-0.00560869	-0.0319702	0.0375789
	1145	-0.00638868	-0.00531295	0.0117016
	1146	-0.0149475	0.00365623	0.0112913
	1147	-0.044103	0.00773439	0.0363686
	1148	0.0363431	0.0245802	-0.0609233
	1149	0.0124241	0.0265155	-0.0389396
	1150	-0.0350796	-0.0136261	0.0487056
	1151	-0.043894	0.0358082	0.00808574
	1152	-0.0403134	0.0198204	0.020493
	1153	-0.016596	0.0175559	-0.000959918
	1154	0.0103284	-0.0256403	0.0153119
	1155	0.0235401	-0.00217694	-0.0213632
	1156	-0.0140265	0.040671	-0.0266446
	1157	-0.0260855	0.0375719	-0.0114864
	1158	-0.011926	0.022942	-0.011016
	1159	0.025148	0.0165503	-0.0416983
	1160	-0.000191705	0.0483721	-0.0481804
	1161	0.0245375	-0.0074452	-0.0170923
	1162	0.0222231	0.00563534	-0.0278584
	1163	-0.00899012	0.028468	-0.0194779
	1164	-0.00735976	-0.0174075	0.0247673
	1165	0.0419297	0.00742329	-0.049353
	1166	0.0227356	0.00152293	-0.0242585
	1167	-0.0254063	0.0144462	0.0109601
	1168	-0.0335895	0.0176292	0.0159603
	1169	0.0136136	0.0163362	-0.0299498
	1170	-0.00628957	0.00883428	-0.00254471
	1171	0.0317185	0.0111604	-0.0428788
	1172	0.0284392	0.0233181	-0.0517573
	1173	0.0144174	-0.00699078	-0.00742663
	1174	0.0233053	-0.00763188	-0.0156734
	1175	-0.0315847	0.0144818	0.0171029
	1176	0.0237883	-0.0227908	-0.000997504
	1177	0.0106685	-0.000528753	-0.0101397
	1178	0.0284964	-0.00265426	-0.0258422
	1179	0.023239	-0.0043971	-0.0188419
	1180	0.0316206	-0.00985853	-0.021762
	1181	-0.011495	0.0062367	0.00525825
	1182	0.0041876	0.0166001	-0.0207877
	1183	-0.03613	0.0114407	0.0246893
	1184	-0.0232267	-0.0098787	0.0331054
	1185	0.00121647	-0.0198239	0.0186074
	1186	-0.0244899	0.0393089	-0.014819
	1187	0.00427912	-0.000525652	-0.00375347
	1188	-0.0159276	-0.0286036	0.0445311
	1189	-0.000271203	-0.00291425	0.00318545
	1190	0.00536707	0.0340742	-0.0394413
	1191	0.0206839	-0.0416692	0.0209853
	1192	-0.0289317	0.0211809	0.00775079
	1193	0.0181128	0.00411829	-0.0222311
	1194	0.029216	-0.00771371	-0.0215023
	1195	0.0294264	0.00469576	-0.0341222
	1196	-0.0236916	0.0399818	-0.0162903
	1197	0.0244111	0.0131381	-0.0375492
	1198	0.0598174	0.00197986	-0.0617972
	1199	0.00234671	-0.0300582	0.0277115
	1200	0.0155122	-0.00952331	-0.00598884
	1201	-0.0410579	0.0518519	-0.010794
	1202	0.00813053	-0.0181795	0.010049
	1203	-0.00160965	0.0196276	-0.0180179
	1204	-0.0204447	0.0123965	0.00804823
	1205	-0.0112216	-0.0143778	0.0255994
	1206	-0.00124262	-0.00637693	0.00761955
	1207	-0.0339836	0.0153027	0.018681
	1208	-0.0169476	0.0295662	-0.0126186

## Sheet: Figure 4c
Figure 4c
	Normalized responses of the axon terminals of primary visual cortex cells across epochs in wild-type mice
		ES-LS	ES-VL	LS-VL
	Q-values	2.40063e-05	1	0.00511672
	Cell Index	ES-LS	ES-VL	LS-VL
	1	0.0178259	-0.0163368	-0.00148905
	2	-0.0167049	0.0118182	0.00488673
	3	-0.00541215	-0.0177123	0.0231245
	4	-0.015438	0.0355563	-0.0201184
	5	-0.0446464	8.16321e-05	0.0445648
	6	0.0623009	-0.0210977	-0.0412032
	7	-0.0653766	0.075356	-0.00997939
	8	-0.0215052	0.0354894	-0.0139842
	9	0.0223022	-0.0118311	-0.0104711
	10	-0.0212151	0.0299199	-0.00870474
	11	0.00318143	0.0188124	-0.0219939
	12	-0.00799201	0.0300093	-0.0220173
	13	-0.0441221	0.0347716	0.00935048
	14	-0.0184248	0.00550393	0.0129208
	15	-0.01156	0.0235887	-0.0120288
	16	-0.00132777	0.0258446	-0.0245169
	17	0.0232204	0.00465642	-0.0278768
	18	-0.0331005	0.0410917	-0.00799118
	19	-0.0283702	-0.0209887	0.0493589
	20	0.0573729	-0.0177876	-0.0395853
	21	-0.0308324	0.00449431	0.0263381
	22	0.019642	-0.0480698	0.0284279
	23	-0.04946	0.0498864	-0.000426392
	24	-0.0639714	0.0571373	0.00683412
	25	-0.0301678	0.0171437	0.0130241
	26	0.0153609	-0.0285577	0.0131968
	27	0.0192313	-0.0488245	0.0295933
	28	0.00797584	-0.0083619	0.000386053
	29	0.000778814	-0.0150668	0.014288
	30	0.0056653	0.0290608	-0.0347261
	31	0.0147045	0.0235713	-0.0382758
	32	-0.0213265	0.026367	-0.0050405
	33	0.0189179	-0.0142062	-0.00471175
	34	0.0444112	-0.0570799	0.0126686
	35	-0.02995	0.030776	-0.00082607
	36	-0.0250946	0.0122822	0.0128124
	37	-0.0250989	0.00699932	0.0180996
	38	-0.0531599	0.0388448	0.0143152
	39	-0.0253333	0.0427924	-0.0174591
	40	-0.031143	0.00207568	0.0290673
	41	-0.0491392	0.0282992	0.02084
	42	0.0194149	-0.019858	0.000443132
	43	-0.0341155	0.0302325	0.00388306
	44	-0.00917195	-0.0137226	0.0228946
	45	0.0339849	-0.0467738	0.012789
	46	-0.00598883	0.0258121	-0.0198232
	47	0.0200263	-0.029134	0.00910767
	48	0.0519467	-0.0274658	-0.0244809
	49	-0.00800654	-0.0128324	0.020839
	50	-0.00193378	-0.00571041	0.00764419
	51	0.00854072	-0.00748494	-0.00105577
	52	0.0280165	-0.0494568	0.0214403
	53	0.0455352	0.0067658	-0.052301
	54	0.0436846	0.00693713	-0.0506217
	55	0.0503775	-0.0286038	-0.0217736
	56	0.00113308	-0.00824191	0.00710883
	57	0.0777743	-0.0682139	-0.00956032
	58	-0.0248899	0.000580906	0.024309
	59	-0.00743377	0.0423059	-0.0348721
	60	-0.0336366	0.00218978	0.0314468
	61	0.00781462	0.0456282	-0.0534429
	62	-0.012506	0.0233042	-0.0107982
	63	-0.0450329	-0.0328275	0.0778603
	64	-0.000331083	0.00312756	-0.00279647
	65	0.0392896	-0.0638927	0.0246031
	66	0.0337051	-0.0486603	0.0149552
	67	0.0158449	-0.0622308	0.0463858
	68	-0.0262484	0.0135627	0.0126858
	69	-0.0111353	0.00296511	0.00817018
	70	-0.0241189	0.023077	0.00104186
	71	0.0512798	-0.0142862	-0.0369935
	72	-0.0308126	0.0388425	-0.00802997
	73	-0.0176751	-0.0128972	0.0305723
	74	0.0396985	-0.0466146	0.00691609
	75	0.0327392	-0.0369845	0.00424523
	76	-0.01228	0.0395622	-0.0272822
	77	-0.00584754	0.00979412	-0.00394659
	78	-0.0307238	-0.025535	0.0562589
	79	-0.0128117	-0.000501922	0.0133136
	80	-0.00615267	-0.0313136	0.0374663
	81	-0.0092986	0.0550658	-0.0457672
	82	-0.0125778	0.0201855	-0.00760772
	83	-0.0102456	0.0305529	-0.0203073
	84	0.00382866	0.0054911	-0.00931976
	85	0.0114736	0.00527385	-0.0167475
	86	-0.054262	0.0395907	0.0146713
	87	0.0386801	-0.0132237	-0.0254564
	88	0.0257358	-0.00579854	-0.0199373
	89	0.0134784	0.0096896	-0.023168
	90	-0.013844	0.00222189	0.0116222
	91	0.0193314	-0.0649571	0.0456257
	92	0.0128425	-0.0385594	0.0257169
	93	-0.024206	-0.0148698	0.0390758
	94	0.0199654	-0.0494401	0.0294747
	95	-0.0182398	0.0125998	0.00563997
	96	-0.0152489	-0.0256088	0.0408576
	97	0.0135701	-0.00328241	-0.0102877
	98	-0.0304125	0.00738759	0.023025
	99	-0.0507737	-0.0154967	0.0662704
	100	-0.00249133	-0.00756669	0.010058
	101	-0.0276399	0.0700125	-0.0423726
	102	-0.0512419	0.069987	-0.0187451
	103	-0.0172436	0.00205474	0.0151888
	104	0.0216008	0.00684902	-0.0284499
	105	-0.0626721	0.0230395	0.0396326
	106	-0.0186657	0.030215	-0.0115493
	107	-0.0358684	0.0396514	-0.00378301
	108	0.0580292	-0.0779455	0.0199164
	109	0.020142	-0.0128057	-0.00733634
	110	0.0383707	-0.0175021	-0.0208686
	111	-0.0373735	0.00128184	0.0360917
	112	-0.00131995	-0.0184163	0.0197362
	113	0.0126146	-0.0119718	-0.000642752
	114	-0.00337608	-0.017051	0.0204271
	115	-0.0488537	0.0125998	0.036254
	116	0.0107477	0.0099543	-0.020702
	117	-0.00707403	-0.00797288	0.0150469
	118	0.0442755	-0.0302867	-0.0139888
	119	0.0330497	-0.0260254	-0.00702432
	120	-0.0180308	-0.00100716	0.019038
	121	0.0394573	-0.0455486	0.0060913
	122	0.0160721	0.0206615	-0.0367335
	123	0.0106087	-0.0445662	0.0339575
	124	0.0212891	-0.038525	0.0172359
	125	0.0423102	-0.0244613	-0.0178489
	126	0.0337007	-0.0284499	-0.00525084
	127	-0.0414338	0.00873998	0.0326938
	128	-0.0252135	-0.0222941	0.0475076
	129	-0.0063084	0.000128694	0.00617971
	130	0.00976375	0.0250021	-0.0347658
	131	-0.000755554	-0.0173346	0.0180902
	132	-0.0614562	0.0103241	0.0511321
	133	0.04611	-0.0277201	-0.0183898
	134	0.0578326	-0.0560057	-0.00182689
	135	-0.0272536	-0.0297188	0.0569723
	136	0.0206079	-0.000789252	-0.0198186
	137	-0.0547418	-0.0122221	0.0669639
	138	0.0112902	-0.00637294	-0.00491721
	139	-0.0127866	0.0249291	-0.0121425
	140	0.0783065	-0.0118405	-0.066466
	141	0.0163645	0.0016008	-0.0179653
	142	0.035156	0.0229706	-0.0581267
	143	0.0519296	-0.0339224	-0.0180073
	144	-0.0122493	0.0308013	-0.018552
	145	0.0170999	-0.012654	-0.00444587
	146	0.0210405	-0.0455277	0.0244872
	147	0.00575956	-0.00945905	0.00369949
	148	-0.0299276	-0.0228986	0.0528262
	149	-0.0390749	-0.0432365	0.0823115
	150	-0.0524778	0.0208931	0.0315847
	151	-0.0337456	0.0150734	0.0186722
	152	-0.0106645	-0.0406386	0.051303
	153	-0.0285106	0.0152651	0.0132454
	154	-0.0458874	0.0320368	0.0138506
	155	-0.0390497	0.0173017	0.021748
	156	0.00483409	0.0159541	-0.0207882
	157	-0.0480555	0.028069	0.0199865
	158	-0.0333525	0.0193158	0.0140366
	159	0.0314401	-0.022028	-0.00941211
	160	0.0219969	-0.0629473	0.0409503
	161	0.0157194	-0.0121346	-0.00358483
	162	-0.026146	0.0184258	0.0077202
	163	-0.0252129	0.0167475	0.00846541
	164	0.026469	-0.0661816	0.0397126
	165	-0.0478847	0.0128876	0.0349971
	166	-0.0219913	0.0281357	-0.00614444
	167	0.0313817	-0.0230483	-0.00833342
	168	0.0160153	-0.0153311	-0.000684271
	169	0.00645478	0.0126737	-0.0191285
	170	0.00606493	-0.082616	0.076551
	171	-0.0104589	0.0374925	-0.0270335
	172	0.00514327	-0.00888537	0.00374209
	173	-0.0190078	0.0266203	-0.00761246
	174	0.000788179	-0.00787567	0.00708749
	175	-0.00475452	0.0283469	-0.0235924
	176	-0.00922551	-0.0479647	0.0571902
	177	-0.0120538	0.0485705	-0.0365167
	178	0.00483769	-0.0504065	0.0455688
	179	-0.0159918	0.0267086	-0.0107169
	180	0.020602	0.00770849	-0.0283104
	181	-0.0241585	0.0142659	0.00989264
	182	-0.0186458	0.00588	0.0127658
	183	-0.000553051	-0.0896487	0.0902018
	184	0.0276496	-0.0564612	0.0288116
	185	0.00409554	-0.0277576	0.023662
	186	-0.00655375	0.00781618	-0.00126243
	187	-0.0318689	0.0332563	-0.00138731
	188	0.0287795	-0.0544308	0.0256512
	189	-0.0594597	0.00569476	0.0537649
	190	-0.00560863	-0.00511267	0.0107213
	191	-0.019484	-0.0265263	0.0460103
	192	0.020034	0.0108649	-0.0308989
	193	-0.065263	-0.0257047	0.0909678
	194	-0.00377399	0.0238236	-0.0200496
	195	-0.00318615	-0.00428525	0.00747139
	196	0.00842602	0.00724117	-0.0156672
	197	0.0127372	-0.00276095	-0.00997625
	198	-0.00783266	0.0342652	-0.0264326
	199	0.0187951	-0.00769263	-0.0111024
	200	-0.00134451	-0.0177944	0.0191389
	201	-0.0293731	-0.00706091	0.036434
	202	-0.0199066	0.00569725	0.0142094
	203	-0.0186472	-0.00564514	0.0242923
	204	-0.0175333	-0.0175333	0.0350667
	205	-0.0240548	0.0390635	-0.0150088
	206	0.0130824	-0.0192667	0.00618428
	207	-0.0191398	-0.00355442	0.0226942
	208	0.0300497	-0.0177977	-0.0122519
	209	-0.013803	0.00240198	0.011401
	210	-0.00439786	0.00879573	-0.00439786
	211	-0.00352979	-0.000454505	0.0039843
	212	-0.0246613	0.0412934	-0.016632
	213	-0.0187103	-0.0216373	0.0403476
	214	0.013579	0.00908831	-0.0226673
	215	-0.0212712	-0.0186044	0.0398755
	216	-0.0191073	0.000745266	0.0183621
	217	-0.0142254	0.0166034	-0.00237796
	218	0.0371831	-0.00857948	-0.0286036
	219	-0.0330248	0.0298654	0.00315936
	220	-0.00522293	-0.00941074	0.0146337
	221	0.0191428	-0.0223994	0.00325665
	222	0.00984561	0.00484113	-0.0146867
	223	0.00479168	-0.00974604	0.00495436
	224	-0.0185366	0.0267453	-0.00820868
	225	-0.0343132	0.000226293	0.0340869
	226	-0.0229841	0.0125763	0.0104078
	227	-0.0227702	0.0053483	0.017422
	228	7.77117e-05	0.00806951	-0.00814722
	229	0.0450549	-0.0209444	-0.0241105
	230	-0.00271287	0.00427899	-0.00156611
	231	0.0156392	-0.0188434	0.00320419
	232	0.0245617	-0.00926569	-0.015296
	233	0.0321768	-0.00863485	-0.023542
	234	-0.0215717	0.0139259	0.00764585
	235	0.003814	0.0271221	-0.0309361
	236	-0.000387029	0.00911127	-0.00872424
	237	-0.0387843	0.0443424	-0.00555811
	238	0.00810202	-0.00881485	0.000712831
	239	-0.0315169	0.0073149	0.024202
	240	-0.0415008	0.0374235	0.0040773
	241	0.0126943	0.026636	-0.0393303
	242	0.0548116	-0.0287383	-0.0260733
	243	-0.0493312	0.0233475	0.0259836
	244	0.0110337	-0.00561722	-0.00541651
	245	0.043645	-0.0216999	-0.0219452
	246	0.0184595	-0.0131375	-0.00532201
	247	-0.000688807	0.011174	-0.0104852
	248	0.0277114	-0.00600838	-0.021703
	249	-0.0163925	0.0192694	-0.00287687
	250	0.0153242	-0.00660385	-0.00872037
	251	-0.036182	0.0270108	0.0091712
	252	0.0316796	0.00514422	-0.0368239
	253	0.0241061	-0.0401263	0.0160202
	254	0.0168801	-0.0409476	0.0240674
	255	-0.0157774	-0.0411063	0.0568838
	256	0.0353652	-0.0219817	-0.0133835
	257	-0.0188894	-0.0023277	0.0212171
	258	-0.0315246	0.0351355	-0.00361091
	259	-0.0111174	-0.016054	0.0271714
	260	-0.0212589	-0.0142491	0.0355079
	261	0.0377962	-0.0171873	-0.0206088
	262	0.0424913	-0.0320819	-0.0104094
	263	0.0231877	-0.0557328	0.0325451
	264	0.00472494	0.0168144	-0.0215393
	265	0.0205721	-0.0145657	-0.00600635
	266	-0.00601989	0.014565	-0.0085451
	267	0.04762	-0.00392166	-0.0436983
	268	0.0207443	0.00387012	-0.0246145
	269	-0.0325476	0.0152785	0.0172691
	270	0.0396028	-0.0295717	-0.0100311
	271	-0.0266861	0.0480275	-0.0213414
	272	0.00343016	-0.0149943	0.0115641
	273	0.0401488	-0.0238584	-0.0162904
	274	-0.0519411	0.0279312	0.0240099
	275	0.0450776	0.0115643	-0.0566419
	276	0.042343	-0.0209082	-0.0214348
	277	-0.0628308	0.00192049	0.0609103
	278	0.00318069	-0.02374	0.0205593
	279	0.0411304	-0.0300384	-0.0110919
	280	0.0406547	0.0011702	-0.0418249
	281	-0.0217783	0.0615703	-0.039792
	282	-0.00767625	-0.0131845	0.0208607
	283	-0.119629	0.0341234	0.085506
	284	0.0153595	0.0118441	-0.0272036
	285	0.0625761	-0.0323003	-0.0302758
	286	0.00500972	0.00392926	-0.00893898
	287	0.0487786	-0.0553597	0.00658116
	288	0.0423731	-0.0437699	0.00139672
	289	0.0274675	0.000737026	-0.0282045
	290	1.69078e-05	0.0337535	-0.0337705
	291	-0.0308761	-0.0158311	0.0467072
	292	0.0294636	-0.00323204	-0.0262316
	293	0.0098633	-0.0284412	0.0185779
	294	0.0391896	-0.0535331	0.0143435
	295	-0.00630628	-0.00264585	0.00895214
	296	0.026826	0.00759399	-0.03442
	297	0.0281657	-0.0326805	0.00451475
	298	-0.00368892	-0.0199326	0.0236215
	299	0.047321	-0.0236514	-0.0236696
	300	0.0117201	0.0147053	-0.0264254
	301	-0.0223368	0.0059576	0.0163792
	302	0.0308819	-0.0108807	-0.0200012
	303	0.0261154	-0.0119003	-0.0142151
	304	0.00722822	0.00302141	-0.0102496
	305	0.00238391	0.000542772	-0.00292669
	306	0.00985355	-0.020617	0.0107634
	307	0.0247416	-0.0143308	-0.0104109
	308	-0.0509075	-0.00740194	0.0583095
	309	-0.0032451	0.0407172	-0.0374721
	310	0.0322534	-0.033097	0.000843584
	311	-0.00314386	0.00821999	-0.00507613
	312	0.0263642	-0.0316601	0.00529599
	313	-0.0145729	0.0410403	-0.0264675
	314	0.0315861	-0.00799487	-0.0235912
	315	0.0449912	-0.0402612	-0.00472992
	316	0.00623867	0.00530637	-0.011545
	317	-0.0315151	0.0297384	0.00177667
	318	-0.0457204	0.0548199	-0.00909958
	319	0.00725517	-0.0129038	0.00564865
	320	0.0281087	-0.0243574	-0.0037513
	321	0.0225538	0.026834	-0.0493878
	322	3.99e-05	-0.0182425	0.0182026
	323	-0.0307922	0.0345014	-0.0037092
	324	0.0166164	0.0202638	-0.0368802
	325	0.0283295	-0.00150776	-0.0268218
	326	0.0141355	0.022537	-0.0366726
	327	-0.00535216	0.0349133	-0.0295611
	328	0.00216046	0.0248436	-0.0270041
	329	0.0371308	-0.0312571	-0.00587374
	330	-0.0336473	-0.00843193	0.0420792
	331	0.0117128	-0.0272111	0.0154983
	332	-0.0237248	0.0350455	-0.0113206
	333	0.026962	-0.00552198	-0.0214401
	334	0.0181152	-0.0248219	0.00670666
	335	0.000771112	-0.0275923	0.0268212
	336	0.00866228	-0.0372918	0.0286295
	337	-0.010605	0.0112265	-0.000621553
	338	0.0137978	0.0357007	-0.0494985
	339	-0.00261985	-0.0173792	0.0199991
	340	-0.00748491	-0.000285349	0.00777026
	341	-0.0128055	-0.0217669	0.0345724
	342	0.0010538	0.000666729	-0.00172053
	343	0.00538404	-0.0503253	0.0449413
	344	0.0295791	-0.00118567	-0.0283934
	345	-0.0197429	0.00693285	0.01281
	346	0.0102234	-0.0099757	-0.000247695
	347	0.0278593	-0.0678548	0.0399955
	348	0.0390809	-0.0159405	-0.0231404
	349	0.0202208	-0.0309334	0.0107125
	350	0.00122754	0.00534775	-0.00657529
	351	-0.00254358	-0.0236038	0.0261473
	352	0.00111699	0.00383178	-0.00494878
	353	0.00654343	-0.0344152	0.0278718
	354	-0.00517789	0.0216762	-0.0164983
	355	0.0332242	-0.0307673	-0.00245694
	356	-0.00364164	0.019545	-0.0159033
	357	0.0249956	-0.0622095	0.0372139
	358	0.00619265	0.0197145	-0.0259071
	359	0.035342	-0.0641542	0.0288122
	360	-0.0143393	0.0120436	0.00229577
	361	0.0104338	-0.00190691	-0.00852693
	362	0.0148384	-0.0362542	0.0214158
	363	0.00485716	-0.003584	-0.00127315
	364	0.0281369	-0.026291	-0.00184586
	365	0.0108184	-0.0134734	0.00265497
	366	0.0252031	-0.0323205	0.00711738
	367	-0.00498139	-0.0184775	0.0234589
	368	0.0100456	-0.0251666	0.0151209
	369	0.0065045	0.0176634	-0.0241679
	370	0.00883927	-0.0128516	0.00401234
	371	0.0181836	-0.025125	0.00694144
	372	0.011009	-0.0285858	0.0175768
	373	-0.0105684	0.0368987	-0.0263303
	374	0.000221288	-0.0345367	0.0343154
	375	0.0139205	-0.0397931	0.0258727
	376	0.0256554	-0.00633349	-0.0193219
	377	-0.0115166	0.0644808	-0.0529642
	378	0.022815	-0.0238249	0.00100988
	379	-0.0110513	0.0120366	-0.000985294
	380	0.0733933	-0.0467769	-0.0266164
	381	0.0211702	-0.00576762	-0.0154026
	382	0.00393972	0.0396081	-0.0435478
	383	-0.00402396	-0.032893	0.036917
	384	-0.0113128	-0.0422599	0.0535727
	385	-0.0416103	0.0162306	0.0253797
	386	-0.0148984	0.0526365	-0.0377381
	387	-0.0116705	-0.00513757	0.0168081
	388	-0.0220057	0.039654	-0.0176483
	389	-0.00323876	-0.0239123	0.027151
	390	-0.0377125	0.0373989	0.00031356
	391	0.00151412	-0.0230725	0.0215584
	392	-0.0195785	-0.0193027	0.0388812
	393	-0.0349378	-0.00819813	0.0431359
	394	-0.026634	0.0231193	0.00351467
	395	-0.0420035	0.0317855	0.010218
	396	0.012541	-0.0236951	0.011154
	397	0.0275884	-0.025537	-0.00205132
	398	0.0109415	0.0267458	-0.0376873
	399	-0.00266601	0.0300466	-0.0273806
	400	0.0496451	-0.0225005	-0.0271446
	401	0.0225314	-0.0549208	0.0323894
	402	0.0123997	0.00692374	-0.0193235
	403	0.0158395	-0.0261468	0.0103073
	404	-0.00215404	0.0286066	-0.0264526
	405	0.00927065	0.0170954	-0.0263661
	406	-0.0268305	0.0472097	-0.0203793
	407	0.0170834	-0.0382495	0.0211661
	408	0.0212942	-0.0126012	-0.00869302
	409	0.0117588	-0.0538799	0.0421211
	410	0.000498924	-0.0351559	0.034657
	411	-0.00795909	0.00568777	0.00227132
	412	0.0136667	-0.0340592	0.0203925
	413	0.0037005	-0.0322615	0.028561
	414	0.0167221	-0.017346	0.000623881
	415	0.0225559	-0.0379428	0.0153869
	416	0.0339477	-0.0144055	-0.0195422
	417	-0.0285467	0.0559176	-0.0273709
	418	0.0100617	-0.0417305	0.0316688
	419	-0.0224031	0.0341544	-0.0117513
	420	-0.0176113	0.00809172	0.00951961
	421	-0.0260998	-0.0294442	0.055544
	422	-0.000412424	-0.00147085	0.00188327
	423	0.00643643	-0.0186875	0.012251
	424	-0.00827195	-0.000278817	0.00855076
	425	0.00801028	0.0001866	-0.00819688
	426	-0.0021008	0.0117769	-0.00967607
	427	0.0372955	-0.0382558	0.000960236
	428	-0.0146952	0.000555187	0.01414
	429	0.047317	-0.0297464	-0.0175706
	430	-0.00677702	0.00266783	0.00410919
	431	0.0150256	-0.0513789	0.0363533
	432	-0.00932014	0.0263996	-0.0170794
	433	-0.031383	0.0277122	0.00367077
	434	-0.00627859	-0.00668971	0.0129683
	435	0.0264227	-0.0467066	0.0202839
	436	0.0115193	-0.0127123	0.00119291
	437	0.00429645	0.0319745	-0.0362709
	438	-0.000758872	-0.0328863	0.0336452
	439	0.0166506	-0.018281	0.00163043
	440	0.0349384	-0.0217231	-0.0132153
	441	0.0146606	-0.0301206	0.01546
	442	-0.00211135	0.0104316	-0.00832026
	443	-0.00239214	-0.0319409	0.034333
	444	0.0207862	-0.0209749	0.000188722
	445	-0.00380698	-0.0235288	0.0273358
	446	-0.0417255	0.0351994	0.00652607
	447	0.0270721	-0.0427675	0.0156955
	448	0.0160015	-0.0160149	1.34289e-05
	449	-0.0102572	0.0205082	-0.010251
	450	-0.0233172	-0.00631616	0.0296333
	451	0.0161703	-0.0433171	0.0271468
	452	-0.0138698	0.0461816	-0.0323118
	453	-0.0365322	0.0436117	-0.00707952
	454	-0.00181222	-0.0594706	0.0612828
	455	0.00830671	-0.0423873	0.0340806
	456	-0.0196844	0.023622	-0.0039376
	457	0.0120018	-0.0495388	0.037537
	458	0.011139	-0.0195851	0.00844608
	459	-0.0224622	0.0400825	-0.0176204
	460	0.0257562	-0.0491568	0.0234006
	461	0.0170494	-0.0107188	-0.00633051
	462	-0.00238835	0.0129759	-0.0105876
	463	0.0465476	0.00155105	-0.0480987
	464	0.0373421	0.0122044	-0.0495465
	465	0.0201466	0.025051	-0.0451976
	466	0.00761516	-0.014	0.00638487
	467	0.00284461	-0.0346163	0.0317717
	468	0.0347119	-0.0304269	-0.00428499
	469	0.0278791	-0.0431155	0.0152364
	470	0.0226573	-0.0248468	0.00218953
	471	0.0134116	-0.0246488	0.0112372
	472	0.0503607	-0.0417022	-0.00865846
	473	-0.047367	0.0520984	-0.00473148
	474	0.0312215	-0.030314	-0.000907441
	475	-0.0243522	0.0108314	0.0135208
	476	0.00480498	-0.0410455	0.0362405
	477	-0.000493381	-0.0183467	0.0188401
	478	-0.00592335	-0.0179362	0.0238596
	479	0.0364076	-0.0545006	0.0180929
	480	0.0154415	-0.0465681	0.0311265
	481	0.00653121	-0.029544	0.0230128
	482	0.0178051	-0.0478022	0.029997
	483	0.0165317	-0.0230658	0.00653411
	484	0.00640498	-0.00442973	-0.00197525
	485	0.00344202	-0.0209139	0.0174719
	486	0.0242894	-0.0395198	0.0152304
	487	0.0442523	-0.0346476	-0.00960467
	488	0.0394138	-0.0537724	0.0143585
	489	0.022671	-0.0113152	-0.0113558
	490	-0.00966731	0.0474404	-0.037773
	491	0.0337052	-0.0466917	0.0129865
	492	-0.018095	-0.0216577	0.0397527
	493	0.0119717	-0.0315378	0.019566
	494	0.000323306	0.0238623	-0.0241856
	495	0.0101979	0.0256232	-0.0358211
	496	-0.00447109	0.0216784	-0.0172073
	497	0.0306324	-0.0637773	0.0331449
	498	-0.0141141	0.0421716	-0.0280575
	499	0.0211674	-0.0608237	0.0396563
	500	0.00741806	-0.00637748	-0.00104058
	501	0.00432273	-0.0346822	0.0303595
	502	-0.00993618	0.00258828	0.0073479
	503	0.00907893	-0.0511734	0.0420945
	504	0.048902	-0.0535336	0.00463154
	505	0.00151134	-0.0114287	0.00991734
	506	0.0411696	-0.0319498	-0.00921978
	507	0.00489473	0.0143363	-0.0192311
	508	-0.0178113	-0.00146322	0.0192745
	509	0.0172971	0.0138693	-0.0311665
	510	0.00143949	0.014039	-0.0154785
	511	0.0256761	-0.0441097	0.0184336
	512	-0.0147293	0.0467359	-0.0320066
	513	0.0298739	-0.0438994	0.0140254
	514	0.00481981	-0.0303408	0.025521
	515	-0.00955386	0.0269963	-0.0174425
	516	0.00584618	-0.0299718	0.0241257
	517	0.0275108	-0.0190412	-0.00846963
	518	-0.0222175	0.0329953	-0.0107777
	519	0.01188	-0.00285176	-0.00902827
	520	-0.015828	0.0476559	-0.0318279
	521	-0.0170406	0.0503378	-0.0332972
	522	-0.0296836	0.0483279	-0.0186443
	523	0.0135359	-0.0347372	0.0212012
	524	0.00478449	-0.0216835	0.016899
	525	0.0731727	-0.0348108	-0.0383619
	526	0.00907109	0.013213	-0.0222841
	527	-0.016124	-0.00311692	0.019241
	528	0.0211767	0.028502	-0.0496787
	529	0.028125	-0.0267204	-0.00140462
	530	0.0227718	-0.00726351	-0.0155083
	531	0.0157588	-0.0340938	0.018335
	532	0.0210694	-0.0356379	0.0145686
	533	0.00892061	0.00579639	-0.014717
	534	-0.0091474	0.00735533	0.00179208
	535	-0.00551754	0.00838274	-0.0028652
	536	0.00161713	-0.0569884	0.0553713
	537	-0.0398399	0.0303283	0.00951168
	538	0.0357178	-0.0100918	-0.025626
	539	0.0120852	-0.0359922	0.023907
	540	0.00500626	0.00127855	-0.0062848
	541	0.00153305	-0.00212455	0.000591497
	542	-0.00485825	0.00578827	-0.000930023
	543	-0.0093388	0.0573189	-0.0479801
	544	-0.00973302	-0.0196989	0.0294319
	545	-0.0144175	0.0292776	-0.0148601
	546	0.0101108	-0.00805688	-0.00205397
	547	0.00128107	0.00535802	-0.00663909
	548	0.0100017	-0.00922252	-0.000779166
	549	0.0512443	-0.0304568	-0.0207875
	550	0.0345119	-0.0488389	0.014327
	551	0.0159043	-0.0293815	0.0134772
	552	0.0326473	-0.0591015	0.0264542
	553	-0.0282599	0.0186169	0.00964295
	554	-0.0414647	0.040089	0.00137577
	555	0.00169987	-0.0687123	0.0670124
	556	-0.000395567	0.0386226	-0.038227
	557	0.0211903	0.0196117	-0.0408021
	558	-0.00109985	-0.0116064	0.0127062
	559	-0.0457398	-0.00917015	0.0549099
	560	0.0251501	-0.049561	0.0244109
	561	-0.0195225	-0.024414	0.0439365
	562	0.00553232	-0.0414495	0.0359172
	563	0.0140548	-0.00453466	-0.00952009
	564	-0.00386774	-0.0147338	0.0186016
	565	0.0259824	-0.0333621	0.00737971
	566	0.023774	0.00360163	-0.0273757
	567	0.00657877	0.0606763	-0.0672551
	568	0.0330229	-0.0372413	0.00421846
	569	-0.00677487	-0.0420958	0.0488707
	570	0.021748	0.0225952	-0.0443432
	571	0.0214286	0.00372291	-0.0251515
	572	0.00282566	-0.0418974	0.0390718
	573	0.0274933	-0.0236797	-0.0038136
	574	-0.0495368	0.0013772	0.0481596
	575	0.021139	0.000103367	-0.0212424
	576	-0.0146388	-0.00736111	0.0219999
	577	-0.0355772	-0.0178704	0.0534476
	578	0.0251161	0.000735585	-0.0258517
	579	-0.0140054	-0.0336393	0.0476447
	580	0.0503645	0.00635368	-0.0567181
	581	-0.0248635	-0.00709824	0.0319618
	582	0.0348697	-0.00135058	-0.0335191
	583	0.00383064	0.0368659	-0.0406965
	584	0.00905463	-0.017605	0.0085504
	585	-0.000823481	0.0432225	-0.042399
	586	-0.0163215	-0.0275277	0.0438492
	587	-0.02521	-0.0203722	0.0455822
	588	0.0428464	-0.006703	-0.0361434
	589	-0.0152308	-0.0113982	0.026629
	590	0.020229	0.041002	-0.061231
	591	0.0183198	-0.0176725	-0.000647284
	592	0.0185744	0.00378687	-0.0223613
	593	0.0318752	-0.0384717	0.00659651
	594	-0.0175441	-0.00522922	0.0227733
	595	0.0240106	0.0197663	-0.0437769
	596	-0.0186003	-0.00425582	0.0228561
	597	0.0355165	-0.00515985	-0.0303567
	598	0.0114709	-0.00895709	-0.0025138
	599	-0.0166629	-0.0371217	0.0537846
	600	0.00988037	-0.0181082	0.00822782
	601	0.0172113	-0.0407647	0.0235534
	602	0.0319336	-0.0442124	0.0122787
	603	-0.0154305	0.0679078	-0.0524772
	604	-0.0150104	-0.00623678	0.0212471
	605	0.00158652	-0.0164995	0.014913
	606	-0.0234011	-0.00436463	0.0277658
	607	-0.00290236	-0.0172473	0.0201497
	608	0.0221857	-0.0238444	0.00165874
	609	-0.00172222	0.00943938	-0.00771715
	610	-0.0356979	-0.00733117	0.0430291
	611	0.023674	-0.00397819	-0.0196958
	612	-0.011132	-0.0171713	0.0283034
	613	-0.0448104	-0.0270138	0.0718242
	614	0.0283312	-0.0197342	-0.00859707
	615	0.0218815	0.000906514	-0.022788
	616	-0.00340043	-0.0138601	0.0172606
	617	-0.0774865	0.0334914	0.0439951
	618	0.0402621	-0.0145491	-0.025713
	619	-0.0092198	-0.0149	0.0241198
	620	0.0332047	-0.0341838	0.000979119
	621	0.0185577	0.00423748	-0.0227951
	622	-0.0468804	-0.0126902	0.0595706
	623	0.0352225	0.0105124	-0.0457348
	624	0.0137121	-0.0170056	0.00329355
	625	-0.0112346	-0.028174	0.0394087
	626	0.0221676	0.000576825	-0.0227444
	627	0.0156474	0.0183849	-0.0340323
	628	0.0109098	0.0348147	-0.0457245
	629	-0.00907154	-0.0133512	0.0224227
	630	-0.0101784	-0.00824861	0.018427
	631	-0.0268844	-0.0159366	0.042821
	632	0.0255551	-0.0127775	-0.0127775
	633	-0.0432654	0.0103033	0.0329621
	634	-0.0126003	-0.0133586	0.0259589
	635	-0.0165052	-0.0223245	0.0388297
	636	-0.0273868	0.0320351	-0.00464828
	637	-0.00997649	-0.044971	0.0549475
	638	0.0391364	-0.0281665	-0.01097
	639	-0.0145073	0.00331853	0.0111888
	640	-0.0370478	-0.00512412	0.0421719
	641	-0.0210026	-3.00601e-05	0.0210327
	642	-0.00949756	-0.00902101	0.0185186
	643	-0.0193314	-0.0216096	0.040941
	644	0.00744486	0.0122835	-0.0197283
	645	-0.0291209	0.00784185	0.0212791
	646	0.00897716	-0.0260271	0.01705
	647	0.0333057	0.0145518	-0.0478574
	648	-0.0317568	0.083799	-0.0520422
	649	0.0283879	0.0303815	-0.0587695
	650	-0.0222608	-0.0326004	0.0548612
	651	0.0315057	-0.00570732	-0.0257983
	652	-0.0286208	-0.0100152	0.038636
	653	-0.0116396	0.0453837	-0.0337441
	654	0.0286582	0.0487258	-0.077384
	655	0.0174487	-0.0355683	0.0181196
	656	0.0335346	0.0235838	-0.0571184
	657	-0.0076813	-0.00894816	0.0166295
	658	0.0136125	-0.0325663	0.0189538
	659	0.00594314	-0.0309034	0.0249602
	660	0.0348884	-0.0348766	-1.18169e-05
	661	0.0101325	-0.00545057	-0.00468194
	662	0.0162074	0.0324774	-0.0486848
	663	0.054265	0.00143894	-0.055704
	664	-0.00100347	-0.0145253	0.0155288
	665	-0.0202977	0.0162043	0.00409338
	666	0.0146653	-0.0505254	0.0358601
	667	0.00778187	-0.033523	0.0257412
	668	-0.00847371	-0.00491297	0.0133867
	669	-0.0436466	-0.000959698	0.0446063
	670	-0.0148719	-0.028013	0.0428849
	671	0.00528922	-0.0139485	0.00865927
	672	0.0286537	0.0256169	-0.0542706
	673	-0.0311937	-0.0173053	0.0484991
	674	0.0416428	-0.0438423	0.00219952
	675	0.00985367	-0.00813439	-0.00171928
	676	-0.0336308	0.0248014	0.00882943
	677	-0.0330965	-0.0125759	0.0456723
	678	-0.0266984	-0.0117714	0.0384698
	679	0.0261051	0.0219658	-0.048071
	680	0.0406975	-0.0133577	-0.0273398
	681	-0.056057	0.0190122	0.0370448
	682	-0.0109351	-0.00244315	0.0133782
	683	-0.00759536	0.0169854	-0.00939006
	684	0.00951578	-0.021924	0.0124083
	685	0.0411411	-0.00287617	-0.0382649
	686	-0.0230959	0.0432374	-0.0201415
	687	-0.00396554	-0.00900315	0.0129687
	688	-0.00549368	0.0259389	-0.0204453
	689	-0.0660455	-0.0176159	0.0836614
	690	-0.0636572	3.28945e-05	0.0636243
	691	-0.00148819	-0.0144592	0.0159474
	692	0.0128123	0.00220267	-0.015015
	693	-0.0175402	0.00447806	0.0130621
	694	0.00685033	-0.00608025	-0.000770082
	695	-0.00424021	-0.0300881	0.0343283
	696	0.0268274	-0.0228066	-0.00402078
	697	0.0240715	-0.0100422	-0.0140293
	698	0.00225302	0.0435095	-0.0457626
	699	0.0604583	0.0146338	-0.075092
	700	0.034066	-0.0153373	-0.0187287
	701	-0.00883455	0.0155914	-0.00675682
	702	0.0175154	-0.0257447	0.00822929
	703	0.0276725	-0.0106644	-0.0170081
	704	0.0172539	0.0342888	-0.0515427
	705	0.00123144	0.0226271	-0.0238585
	706	-0.0276632	-0.00567394	0.0333371
	707	0.0521627	-0.0115375	-0.0406252
	708	0.0144108	-0.0358312	0.0214204
	709	0.00389346	0.0262619	-0.0301553
	710	-0.0180187	0.0348131	-0.0167944
	711	-0.0715257	0.0180592	0.0534665
	712	0.0184269	-0.0021052	-0.0163217
	713	-0.0412848	-0.024667	0.0659519
	714	0.063721	0.0349131	-0.0986341
	715	0.00312933	0.0291631	-0.0322924
	716	-0.0284923	-0.0403733	0.0688656
	717	-0.0120221	0.0420095	-0.0299873
	718	0.0270007	-0.000167853	-0.0268329
	719	-0.0261008	-0.00151128	0.027612
	720	-0.0266383	0.0502312	-0.0235929
	721	0.0107241	-0.00502046	-0.00570364
	722	-2.61219e-05	-0.0318745	0.0319006
	723	-0.000782999	-0.018474	0.019257
	724	0.0144625	-0.0524241	0.0379616
	725	0.0309867	-0.0107277	-0.020259
	726	-0.00944696	0.0510372	-0.0415903
	727	-0.000147927	0.00680147	-0.00665355
	728	0.0107409	0.00195413	-0.012695
	729	-0.00380846	-0.0172911	0.0210995
	730	-0.00692575	0.00323709	0.00368866
	731	-0.0145429	-0.00953746	0.0240803
	732	0.0220138	-0.0420945	0.0200807
	733	-0.034674	0.0860744	-0.0514003
	734	0.0395565	0.0198479	-0.0594044
	735	-0.00208352	-0.0343068	0.0363903
	736	-0.0200074	0.0162085	0.00379896
	737	-0.0268445	0.00408118	0.0227633
	738	-0.0496146	0.0506147	-0.00100003
	739	-0.0200795	-0.00281799	0.0228975
	740	0.0315778	-0.057357	0.0257792
	741	-0.0520342	0.0541939	-0.00215972
	742	-0.00261679	0.024403	-0.0217862
	743	0.01277	-0.0176797	0.00490969
	744	0.0102231	0.0553016	-0.0655246
	745	-0.0641372	0.0250681	0.0390692
	746	-0.00616108	0.0286387	-0.0224776
	747	-0.0165685	-0.00444204	0.0210105
	748	0.0216362	-0.014427	-0.00720922
	749	0.0135025	-0.016994	0.00349151
	750	0.0315186	-0.00315676	-0.0283619
	751	-0.0232869	0.0378615	-0.0145746
	752	0.0172683	-0.00853007	-0.00873825
	753	0.0128321	0.00516368	-0.0179958
	754	-0.0175392	0.0254274	-0.00788818
	755	0.00841051	-0.0054653	-0.00294522
	756	0.042986	-0.00927464	-0.0337114
	757	-0.0201407	0.0311579	-0.0110172
	758	-0.0235546	0.049443	-0.0258884
	759	-0.00641992	-0.0165787	0.0229986
	760	-0.0338285	0.017011	0.0168175
	761	-0.00303699	0.00813797	-0.00510098
	762	-0.016676	-0.0132288	0.0299049
	763	0.00150033	-0.0238865	0.0223862
	764	0.00328851	-0.0364358	0.0331473
	765	0.00721333	-0.049392	0.0421787
	766	0.00966023	0.00450902	-0.0141693
	767	-0.0114732	-0.0281228	0.0395959
	768	0.0399011	-0.0427546	0.00285352
	769	-0.0152098	0.0755122	-0.0603025
	770	-0.000646837	-0.0132675	0.0139144
	771	-0.0108133	-0.0156752	0.0264885
	772	-0.00890187	0.00718311	0.00171876
	773	-0.0141355	0.0518755	-0.03774
	774	0.017847	-0.0172919	-0.000555099
	775	-0.0580116	-0.0070982	0.0651098
	776	-0.0107839	-0.00984154	0.0206254
	777	0.00464316	-0.029822	0.0251788
	778	-0.0380548	0.018521	0.0195338
	779	0.0454276	-0.0282848	-0.0171428
	780	0.00248062	0.0189785	-0.0214591
	781	0.045294	-0.00186066	-0.0434333
	782	-0.0190995	0.00968785	0.00941163
	783	0.0369151	-0.0185951	-0.01832
	784	0.0107925	-0.00966325	-0.00112928
	785	-0.0043831	-0.0112869	0.01567
	786	0.000744618	0.0181342	-0.0188788
	787	0.00557788	0.00641696	-0.0119948
	788	-0.0141307	-0.0174497	0.0315804
	789	0.0117161	0.0415371	-0.0532532
	790	-0.0490898	0.0588127	-0.00972296
	791	-0.0399633	0.0137701	0.0261932
	792	-0.00852326	0.00960004	-0.00107678
	793	-0.00621747	0.0138708	-0.00765328
	794	0.0232742	0.00569762	-0.0289718
	795	-0.00429734	-0.0323823	0.0366796
	796	-0.0098073	-0.00274877	0.0125561
	797	-0.0344395	-0.0261148	0.0605543
	798	0.032752	-0.00340335	-0.0293486
	799	0.0170972	0.00594133	-0.0230385
	800	0.0251524	0.0148383	-0.0399908
	801	-0.0130547	0.0183168	-0.00526208
	802	0.00579724	0.00256654	-0.00836377
	803	-0.0536945	0.0270955	0.026599
	804	-0.0129377	0.0417373	-0.0287996
	805	-0.0532231	0.0169601	0.0362631
	806	0.0203914	0.00153189	-0.0219233
	807	-0.0420231	0.0495222	-0.00749906
	808	0.0314678	-0.0135391	-0.0179287
	809	-0.0314038	-0.00277827	0.0341821
	810	0.00746935	0.0183845	-0.0258539
	811	-0.0057159	-0.0061717	0.0118876
	812	-0.0152977	-0.00592105	0.0212187
	813	-0.0105748	-0.07646	0.0870349
	814	-0.0195602	0.00642235	0.0131379
	815	0.00547674	0.0589221	-0.0643989
	816	-0.0164307	0.0172813	-0.000850586
	817	0.00465149	0.00685441	-0.0115059
	818	-0.00489704	0.030525	-0.0256279
	819	-0.0261958	0.0357161	-0.00952027
	820	-0.018799	0.0354429	-0.0166439
	821	-0.017581	0.036394	-0.018813
	822	-0.0138461	0.0307999	-0.0169538
	823	0.0289688	-0.0181082	-0.0108606
	824	0.0898768	-0.0264243	-0.0634526
	825	-0.00819007	0.0524828	-0.0442927
	826	-0.00531831	0.0330912	-0.0277728
	827	-0.0152244	0.0103659	0.0048585
	828	-0.0587506	0.0171981	0.0415525
	829	0.0254125	-0.0391808	0.0137684
	830	0.0399858	0.0178164	-0.0578022
	831	0.0105522	0.00300789	-0.01356
	832	0.0426847	-0.0583535	0.0156689
	833	-0.0634239	-0.0167914	0.0802153
	834	-0.017938	0.0304238	-0.0124858
	835	-0.00646523	0.0155147	-0.00904942
	836	0.0114	0.0265051	-0.0379051
	837	-0.0157383	0.0169264	-0.00118813
	838	-0.0274548	0.0325996	-0.00514473
	839	-0.0319976	0.0158958	0.0161018
	840	-0.00117093	0.0399573	-0.0387864
	841	-0.0260277	0.0502307	-0.024203
	842	-0.020802	0.0222908	-0.00148883
	843	-0.0410665	0.0330604	0.00800613
	844	-0.0108807	0.00074214	0.0101386
	845	-0.00929055	0.00309837	0.00619218
	846	0.00443005	0.00228448	-0.00671454
	847	0.00984391	0.0161253	-0.0259693
	848	-0.0196957	-0.0225428	0.0422385
	849	-0.0199987	0.0291656	-0.00916696
	850	-0.00212256	-0.0029661	0.00508866
	851	0.0189599	-0.00260336	-0.0163565
	852	0.0400924	-0.0171431	-0.0229493
	853	0.0294654	-0.00329774	-0.0261676
	854	0.0137798	0.00810556	-0.0218854
	855	-0.0187992	-0.0355508	0.05435
	856	-0.0149685	-0.0469495	0.061918
	857	-0.0463872	-0.0343897	0.0807769
	858	0.00512788	-0.0284709	0.023343
	859	-0.0145292	0.00355992	0.0109692
	860	-0.0273595	0.0444684	-0.0171089
	861	0.0557952	0.0019759	-0.0577711
	862	-0.0756101	0.0729704	0.00263965
	863	-0.0219347	0.0311148	-0.00918013
	864	-0.0266532	-0.0424216	0.0690747
	865	-0.0270195	0.0614625	-0.0344429
	866	0.0012057	-0.0134432	0.0122375
	867	0.0103166	0.0422301	-0.0525467
	868	0.00888027	0.0185091	-0.0273894
	869	0.0603813	-0.0220784	-0.0383029
	870	-0.0198921	0.0298414	-0.00994934
	871	-0.0207726	0.0246724	-0.00389977
	872	0.0185749	0.0130168	-0.0315916
	873	-0.0295782	-0.00557093	0.0351491
	874	0.00668032	-0.00253519	-0.00414513
	875	0.0299861	-0.00422807	-0.025758
	876	0.00351261	0.0186312	-0.0221438
	877	-0.0347933	-0.0127112	0.0475045
	878	0.0033011	-0.0254884	0.0221873
	879	0.00814808	-0.0140097	0.00586159
	880	-0.0134134	0.0148007	-0.00138721
	881	-0.017637	0.0213543	-0.00371733
	882	0.000381562	0.0107611	-0.0111427
	883	0.0234666	-0.0428228	0.0193562
	884	0.00589222	-0.0174323	0.0115401
	885	-0.0104406	0.037909	-0.0274684
	886	-0.0106396	-0.0359596	0.0465992
	887	-0.0327536	0.0102764	0.0224772
	888	-0.0649437	0.0367614	0.0281822
	889	-0.023208	0.011981	0.011227
	890	-0.0281268	0.00200343	0.0261234
	891	-0.0187247	-0.0118385	0.0305632
	892	0.0178043	0.0221076	-0.0399119
	893	-0.0140793	0.00882776	0.0052515
	894	-0.0100659	-0.0170335	0.0270994
	895	0.00354443	0.00149841	-0.00504284
	896	-0.0186798	0.0518034	-0.0331235
	897	-0.00322107	0.0017252	0.00149587
	898	0.00671197	0.00817765	-0.0148896
	899	0.0211344	-0.0205189	-0.000615544
	900	0.000855886	-0.00517445	0.00431857
	901	0.0364078	-0.00894665	-0.0274612
	902	-0.00242091	0.020114	-0.0176931
	903	0.0007961	0.00265639	-0.00345249
	904	-0.0261768	-0.0507533	0.0769301
	905	-0.00146085	0.0267735	-0.0253126
	906	0.0219768	0.00821285	-0.0301897
	907	-0.0596364	0.00148778	0.0581486
	908	-0.0120404	0.0017628	0.0102776
	909	0.00884368	0.00314641	-0.0119901
	910	0.0268496	-0.0487091	0.0218596
	911	-0.0226038	0.0116602	0.0109436
	912	-0.0374734	0.00975069	0.0277228
	913	0.0149735	-0.0107299	-0.00424357
	914	-0.021696	-0.031545	0.0532409
	915	0.0217755	0.0173488	-0.0391243
	916	-0.0616283	-0.0331572	0.0947855
	917	-0.0305777	-0.0579993	0.088577
	918	0.0280851	0.00654603	-0.0346311
	919	0.0464624	0.0193048	-0.0657671
	920	-0.0256159	-0.0394183	0.0650343
	921	0.052561	0.00633638	-0.0588974
	922	0.0121526	-0.06244	0.0502874
	923	-0.0479493	0.00353837	0.044411
	924	0.0317535	-0.0233846	-0.00836895
	925	0.019951	-0.0102249	-0.00972602
	926	-0.0141516	0.0363332	-0.0221816
	927	-0.00104127	0.0196638	-0.0186226
	928	0.0324584	-0.0128109	-0.0196475
	929	0.0192173	-0.063557	0.0443398
	930	0.0254317	0.0191674	-0.044599
	931	0.0908141	-0.0450267	-0.0457874
	932	0.0148754	-0.0135306	-0.00134483
	933	0.0319919	0.0115676	-0.0435595
	934	0.0726673	0.0346495	-0.107317
	935	0.00920727	-0.0282347	0.0190275
	936	-0.00108583	-0.032074	0.0331598
	937	0.0340564	-0.0246407	-0.00941574
	938	0.0445606	-0.00308006	-0.0414805
	939	0.0355608	-0.0342472	-0.00131363
	940	0.0641508	-0.00700346	-0.0571473
	941	0.0466796	-0.0352588	-0.0114208
	942	-0.00901267	0.00415599	0.00485668
	943	0.025289	0.00445045	-0.0297395
	944	-0.0250036	0.0538299	-0.0288263
	945	0.0546605	0.0116125	-0.066273
	946	-0.0277626	0.0436103	-0.0158476
	947	0.0347678	-0.01722	-0.0175478
	948	0.0435722	-0.000985105	-0.0425871
	949	-0.0129464	0.00269325	0.0102532
	950	0.0161531	-0.0180428	0.00188965
	951	0.0397061	-0.0364089	-0.00329723
	952	4.99591e-05	0.0134386	-0.0134885
	953	0.0701775	0.0252839	-0.0954614
	954	0.113694	-0.00549958	-0.108195
	955	-0.0279905	0.00716597	0.0208246
	956	-0.0313191	0.0190902	0.0122289
	957	0.036187	0.0501238	-0.0863108
	958	0.0458121	0.0472956	-0.0931077
	959	0.0414017	-0.0511721	0.00977035
	960	0.0218224	-0.0227313	0.000908901
	961	0.0913447	0.0417852	-0.13313
	962	0.0315806	-0.0306342	-0.000946397
	963	-0.00917835	-0.0593525	0.0685309
	964	-0.0649755	-0.0475354	0.112511
	965	0.100206	0.0141378	-0.114344
	966	-0.0153656	0.0351395	-0.019774
	967	0.0657949	0.00614819	-0.0719431
	968	-0.00268194	-0.0128511	0.015533
	969	0.0060512	-0.036344	0.0302928
	970	0.0666666	-0.00447188	-0.0621948
	971	0.0219937	-0.0267159	0.00472225
	972	-0.0247664	-0.000436141	0.0252025
	973	-0.0141196	0.00385463	0.0102649
	974	0.0822728	0.041636	-0.123909
	975	0.0262669	0.0253011	-0.051568
	976	0.0327526	-0.0453665	0.0126139
	977	-0.0362602	0.0393659	-0.00310577
	978	0.0492278	0.0319738	-0.0812015
	979	0.0368638	-0.0534386	0.0165749
	980	-0.00307156	-0.0081415	0.0112131
	981	0.0500948	-0.0372227	-0.0128722
	982	0.0173968	-0.0173965	-3.08906e-07
	983	0.0149008	0.0371383	-0.0520391
	984	0.042966	0.00721589	-0.0501819
	985	0.0137531	-0.00996772	-0.00378537
	986	-0.00932892	-0.0124668	0.0217957
	987	-0.0251639	0.0231299	0.00203406
	988	-0.0869656	-0.0262131	0.113179
	989	0.00403769	0.0559066	-0.0599443
	990	-0.0141549	-0.00764802	0.0218029
	991	0.124657	-0.00462939	-0.120028
	992	-0.106841	-0.00471071	0.111551
	993	0.00754898	-0.00945767	0.00190869
	994	-0.0248521	0.0457585	-0.0209064
	995	-0.0116708	-0.0321675	0.0438383
	996	-0.0370828	0.0368332	0.000249557
	997	0.050674	-0.0561801	0.00550602
	998	0.0284541	0.007828	-0.0362821
	999	0.0679641	-0.0852671	0.017303
	1000	0.0475117	-0.0491575	0.00164582
	1001	-0.00564084	-0.0158763	0.0215171
	1002	-0.0400708	0.00562448	0.0344463
	1003	-3.74132e-05	-0.000381227	0.00041864
	1004	0.0441805	-0.0106224	-0.0335581
	1005	0.0654993	-0.0777127	0.0122134
	1006	0.0566611	0.0264705	-0.0831315
	1007	0.0275863	-0.0486673	0.0210811
	1008	0.0109026	0.0220348	-0.0329373
	1009	-0.0498366	-0.0163245	0.0661611
	1010	-0.0411679	0.0320524	0.00911551
	1011	-0.00778613	-0.00616375	0.0139499
	1012	-0.0128403	0.027248	-0.0144077
	1013	0.0464376	0.0378289	-0.0842665
	1014	0.0695244	0.0282626	-0.097787
	1015	-0.0996953	0.0409947	0.0587005
	1016	-0.0800808	-0.0174507	0.0975315
	1017	-0.0256556	0.0028941	0.0227615
	1018	-0.053951	0.0435687	0.0103823
	1019	0.107435	-0.0328586	-0.0745762
	1020	0.022262	0.0181995	-0.0404615
	1021	-0.0408354	0.0543629	-0.0135276
	1022	0.0851026	0.00201408	-0.0871167
	1023	-0.00150811	-0.00749815	0.00900627
	1024	-0.027901	0.0140456	0.0138554
	1025	-0.00350405	-0.0130971	0.0166012
	1026	0.0136091	0.00619475	-0.0198038
	1027	0.0499941	-0.0233439	-0.0266502
	1028	0.0293008	0.0363783	-0.0656791
	1029	0.0635749	-0.00486486	-0.0587101
	1030	0.0139142	-0.0306364	0.0167222
	1031	0.0396431	-0.0347305	-0.00491263
	1032	-0.0271326	-0.00766186	0.0347945
	1033	0.0393335	0.00121382	-0.0405473
	1034	0.0776005	-0.00541533	-0.0721852
	1035	-0.0398375	0.0227437	0.0170938
	1036	0.0469223	-0.0324256	-0.0144968
	1037	0.0474465	-0.0698103	0.0223638
	1038	0.0305559	0.00901113	-0.039567
	1039	-0.0275825	0.00707213	0.0205104
	1040	-0.0154597	0.0195437	-0.004084
	1041	0.0477935	-0.0139633	-0.0338302
	1042	0.0709862	0.00603849	-0.0770247
	1043	-0.00946225	-0.021667	0.0311292
	1044	0.0634541	-0.0153217	-0.0481323
	1045	0.0218379	0.0414451	-0.063283
	1046	-0.00641556	0.0117643	-0.00534869
	1047	-0.0495203	-0.00609109	0.0556114
	1048	-0.00403522	-0.00586181	0.00989703
	1049	-0.0184546	0.0140134	0.00444115
	1050	0.0163049	-0.00398473	-0.0123202
	1051	0.0255598	0.029581	-0.0551408
	1052	0.033483	-0.0325592	-0.0009238
	1053	-0.0247761	0.0199627	0.00481338
	1054	-0.0345717	-0.0217228	0.0562945
	1055	0.0113281	-0.00540444	-0.00592362
	1056	0.000176736	0.0168587	-0.0170354
	1057	0.0673872	-0.0333461	-0.0340411
	1058	-0.0596885	0.0357294	0.0239591
	1059	-0.0238646	0.0143606	0.009504
	1060	-0.0480479	0.0385704	0.0094775
	1061	0.0302018	-0.0248617	-0.00534008
	1062	0.103815	0.0709766	-0.174791
	1063	0.0768004	0.014508	-0.0913084
	1064	0.0476763	0.00989141	-0.0575677
	1065	-0.0470645	-0.00272295	0.0497874
	1066	-0.0103773	0.0148942	-0.00451695
	1067	0.0991084	0.0494205	-0.148529
	1068	0.0751031	-0.0354306	-0.0396725
	1069	0.00421935	0.000590584	-0.00480994
	1070	-0.0058863	-0.0131872	0.0190735
	1071	-0.0379688	-0.0542134	0.0921823
	1072	0.0277214	0.0252047	-0.0529261
	1073	0.0332714	-0.0371567	0.00388537
	1074	0.0524663	0.0419044	-0.0943708
	1075	0.010933	-0.0244305	0.0134975
	1076	0.0808585	0.0505681	-0.131427
	1077	0.00966388	0.0284747	-0.0381386
	1078	0.0245668	-0.0168798	-0.007687
	1079	0.0643548	-0.0072994	-0.0570554
	1080	0.0226605	-0.0172574	-0.00540304
	1081	0.0166013	-0.0283343	0.011733
	1082	0.0100832	-0.0246628	0.0145796
	1083	0.0503123	-0.0648001	0.0144878
	1084	-0.00272892	-0.0126232	0.0153521
	1085	0.00302494	0.0242499	-0.0272749
	1086	0.056683	-0.00618372	-0.0504993
	1087	0.0218346	-0.0513395	0.0295049
	1088	0.0865167	0.0542732	-0.14079
	1089	0.0148685	-0.0884601	0.0735916
	1090	0.0355321	0.0211204	-0.0566525
	1091	-0.0778551	-0.00266951	0.0805246
	1092	-0.0843233	-0.00346722	0.0877905
	1093	0.0975987	-0.0445958	-0.0530029
	1094	0.0184646	-0.0517492	0.0332845
	1095	0.103345	-0.0189569	-0.084388
	1096	-0.0556584	0.0117626	0.0438958
	1097	0.0211864	-0.0526991	0.0315126
	1098	-0.000165644	-0.000732772	0.000898416
	1099	0.0402666	-0.0376203	-0.00264633
	1100	-0.058345	0.035727	0.022618
	1101	-0.0057649	0.0164519	-0.010687
	1102	0.0154975	-0.032609	0.0171115
	1103	0.0609325	0.0042768	-0.0652093
	1104	0.0456033	-0.0250453	-0.020558
	1105	0.0408483	-0.0212715	-0.0195768
	1106	-0.00839426	-0.00415099	0.0125453
	1107	0.00623991	-0.0272801	0.0210402
	1108	-0.0225874	0.018446	0.00414134
	1109	-0.0104472	-0.0278849	0.0383321
	1110	-0.0380768	0.0492513	-0.0111745
	1111	0.065271	-0.0178324	-0.0474386
	1112	0.0281157	-0.0948668	0.0667511
	1113	-0.0113363	-0.000442592	0.0117789
	1114	-0.0238685	0.0397118	-0.0158433
	1115	-0.0124798	-0.0163622	0.028842
	1116	0.0180523	0.0121611	-0.0302133
	1117	0.0117069	-0.00585346	-0.00585346
	1118	-0.0137591	0.0533527	-0.0395936
	1119	-0.0211113	-0.026806	0.0479173
	1120	0.0115627	-0.0413655	0.0298028
	1121	0.00373885	0.0218275	-0.0255663
	1122	-0.0415949	0.0171146	0.0244804
	1123	0.0121904	-0.00504192	-0.00714844
	1124	0.00835455	-0.0157312	0.00737663
	1125	0.0034101	0.0200653	-0.0234754
	1126	-0.0231213	0.0171185	0.00600284
	1127	0.0234551	-0.0514975	0.0280424
	1128	-0.0401699	-0.00716875	0.0473386
	1129	-0.0118231	-0.0236847	0.0355078
	1130	0.0181113	0.0020861	-0.0201974
	1131	-0.0744255	0.0421331	0.0322925
	1132	-0.0160112	0.0227671	-0.00675582
	1133	-0.0122747	-0.00440241	0.0166771
	1134	-0.00110708	0.00202142	-0.000914334
	1135	-0.0421032	0.0135754	0.0285278
	1136	-0.0344957	0.0528636	-0.0183679
	1137	-0.0123548	0.0259031	-0.0135484
	1138	-0.0396042	0.00992652	0.0296776
	1139	-0.0138943	-0.0224028	0.0362971
	1140	-0.0296693	-0.0233603	0.0530297
	1141	-0.0211157	0.0187521	0.00236352
	1142	0.00695137	-0.0156017	0.00865036
	1143	-0.0181041	-0.0152926	0.0333967
	1144	0.0281099	-0.0325161	0.00440611
	1145	0.032159	-0.0354582	0.00329924
	1146	0.0309493	-0.000334591	-0.0306148
	1147	0.0261004	-0.0244685	-0.00163194
	1148	0.0466185	0.00288831	-0.0495068
	1149	0.0115681	-0.0313393	0.0197712
	1150	0.0593581	-0.0433352	-0.0160229
	1151	-0.04599	0.018894	0.027096
	1152	-0.0270531	-0.0172775	0.0443306
	1153	-0.0287335	-0.010115	0.0388486
	1154	0.0155987	0.0135967	-0.0291953
	1155	0.0437539	-0.0457296	0.00197572
	1156	-0.0644804	0.0179075	0.0465729
	1157	-0.00512702	-0.00808604	0.0132131
	1158	0.0347904	-0.0232232	-0.0115672
	1159	-0.0224081	0.000273594	0.0221345
	1160	0.0181828	-0.00210704	-0.0160758
	1161	0.010743	-0.016911	0.00616803
	1162	0.0352631	-0.00621621	-0.0290469
	1163	-0.024179	-0.00972707	0.033906
	1164	-0.0400552	-0.0179078	0.057963
	1165	-0.00255176	-0.021752	0.0243038
	1166	-0.0165449	-0.011968	0.0285129
	1167	-0.00844901	0.045532	-0.037083
	1168	0.0192846	-0.0396462	0.0203617
	1169	-0.000353136	-0.00387093	0.00422407
	1170	0.0555054	-0.0191696	-0.0363357
	1171	-0.02039	-0.0178668	0.0382569
	1172	-0.0406531	0.037395	0.00325803
	1173	-0.0025938	-0.013522	0.0161158
	1174	-0.0464204	0.0156339	0.0307864
	1175	-0.00541749	0.0184806	-0.0130632
	1176	-0.0189617	-0.034529	0.0534907
	1177	0.0185721	0.0103819	-0.028954
	1178	-0.0133325	-0.0204369	0.0337694
	1179	-0.0466255	0.00402334	0.0426021
	1180	0.0031176	-0.00536792	0.00225032
	1181	0.0294358	-0.0189361	-0.0104997
	1182	-0.0534262	0.0275088	0.0259174
	1183	0.00084737	0.020301	-0.0211483
	1184	-0.053561	-0.0124406	0.0660016
	1185	0.020218	-0.0175405	-0.00267747
	1186	0.036487	-0.0173985	-0.0190885
	1187	-0.0331735	-0.0190749	0.0522484
	1188	0.0430945	0.0288702	-0.0719648
	1189	0.0482726	0.00748512	-0.0557577
	1190	-0.0227565	-0.00558585	0.0283424
	1191	-0.0611316	0.0084591	0.0526725
	1192	0.025426	-0.0411298	0.0157038
	1193	-0.0169622	0.0345762	-0.017614
	1194	-0.00444796	-0.0111213	0.0155692
	1195	0.0352239	-0.0164819	-0.0187419
	1196	0.0017194	-0.0187189	0.0169995
	1197	0.00909395	0.0268222	-0.0359161
	1198	-0.00553751	-0.0116662	0.0172037
	1199	0.00421199	0.0389533	-0.0431653
	1200	0.0347563	0.00231408	-0.0370704
	1201	-0.0198364	-0.0110984	0.0309347
	1202	-0.0327075	0.0158348	0.0168727
	1203	-0.0572099	0.0430725	0.0141374
	1204	0.00352904	0.000983601	-0.00451264
	1205	-0.00436245	0.0234854	-0.0191229
	1206	-0.0180776	-2.33984e-05	0.018101
	1207	-0.016039	0.0137255	0.00231349
	1208	0.0437999	-0.0371031	-0.00669675
	1209	0.0197031	-0.010986	-0.00871708
	1210	-0.0368017	0.0128799	0.0239218
	1211	0.0402699	-0.00351459	-0.0367553
	1212	0.00168175	-0.0312919	0.0296101
	1213	-0.00678927	-0.0144852	0.0212745
	1214	0.01906	-0.00707161	-0.0119884
	1215	0.0225519	-0.0414649	0.018913
	1216	-0.00557902	0.0115121	-0.00593304
	1217	0.040776	-0.0132905	-0.0274854
	1218	0.0384668	-0.0170296	-0.0214371
	1219	-0.0085648	0.00766556	0.000899235
	1220	-0.0301724	-0.0087692	0.0389416
	1221	-0.0151203	0.00831555	0.00680476
	1222	-0.00460024	0.0130453	-0.00844503
	1223	0.00924816	-0.00911792	-0.000130233
	1224	-0.0305624	-0.0042134	0.0347758
	1225	0.0148883	-0.0489408	0.0340525
	1226	-0.026257	0.0195035	0.00675351
	1227	-0.0326155	-0.0046777	0.0372932
	1228	-0.031046	-0.0197301	0.0507762
	1229	-0.00578723	-0.0398164	0.0456036
	1230	0.0260836	-0.0512067	0.025123
	1231	0.00637305	0.0117253	-0.0180983
	1232	-0.00798206	-0.0286183	0.0366003
	1233	0.0459502	-0.0177272	-0.0282229
	1234	-0.0187732	0.00554919	0.013224
	1235	0.00564584	-0.0273127	0.0216669
	1236	0.00685124	-0.0171414	0.0102901
	1237	0.0126992	-0.016482	0.00378277
	1238	0.0211034	0.0232851	-0.0443885
	1239	-0.00110153	-0.0197081	0.0208097
	1240	0.013305	-0.0195995	0.00629448
	1241	0.0100596	-0.00287524	-0.00718436
	1242	0.00866679	-0.00892145	0.000254658
	1243	0.0512752	-0.0380066	-0.0132686
	1244	-0.0265204	-0.0166486	0.043169
	1245	-0.0334757	0.0169741	0.0165016
	1246	-0.0127775	-0.0127775	0.0255551
	1247	-0.037742	0.0266139	0.0111281
	1248	-0.0448869	0.000132462	0.0447544
	1249	0.0146024	0.0166046	-0.031207
	1250	0.0135658	-0.0301255	0.0165597
	1251	0.0299298	0.00385444	-0.0337842
	1252	0.00655983	-0.012748	0.00618818
	1253	-0.0059218	0.0162014	-0.0102796
	1254	0.0156133	-0.00353953	-0.0120738
	1255	0.00670619	-0.0225051	0.0157989
	1256	-0.0117373	0.055934	-0.0441967
	1257	0.0273398	-0.023066	-0.00427379
	1258	0.00234924	0.0118484	-0.0141977
	1259	-0.00446945	-0.0130827	0.0175521
	1260	-0.0324462	-0.00257381	0.03502
	1261	0.00631584	-0.0159717	0.00965583
	1262	0.0227902	0.0106807	-0.0334709
	1263	0.00137484	0.00618721	-0.00756205
	1264	-0.033995	0.013757	0.020238
	1265	0.0626306	-0.00847533	-0.0541553
	1266	-0.0352871	-0.0180868	0.0533739
	1267	0.0115309	-0.019665	0.00813416
	1268	0.0262865	-0.0312614	0.00497487
	1269	-0.0630847	0.0197996	0.0432851
	1270	-0.022608	0.0184137	0.00419435
	1271	0.0162868	-0.0216846	0.00539776
	1272	-0.00675039	0.0013378	0.00541258
	1273	0.0142252	0.0386706	-0.0528958
	1274	-0.0078259	-0.00258341	0.0104093
	1275	0.100371	-0.0870252	-0.0133458
	1276	-0.0819887	0.111724	-0.0297354
	1277	0.0157913	-0.0476829	0.0318916
	1278	-0.0152789	0.0361933	-0.0209144
	1279	-0.0179744	-0.00601732	0.0239917
	1280	-0.00766846	0.0011141	0.00655436
	1281	0.0335368	-0.0241295	-0.00940732
	1282	0.00839975	-0.00262965	-0.0057701
	1283	-0.00838918	0.00718475	0.00120443
	1284	0.0121387	-0.0108264	-0.00131225
	1285	-0.0108854	-0.0516122	0.0624975
	1286	-0.00166136	0.00364503	-0.00198367
	1287	-0.0480702	0.0737837	-0.0257135
	1288	0.0183789	-0.0111696	-0.00720931
	1289	0.0511674	-0.0331037	-0.0180637
	1290	0.0356628	-0.0444753	0.0088125
	1291	-0.0139271	0.00203094	0.0118962
	1292	0.00300133	-0.00630971	0.00330839
	1293	-0.0283982	0.0413088	-0.0129106
	1294	-0.061345	0.0323039	0.0290411
	1295	0.0521333	-0.0311719	-0.0209613
	1296	0.0352071	-0.0513624	0.0161552
	1297	0.0239122	-0.0182292	-0.00568297
	1298	0.0165906	-0.0382259	0.0216352
	1299	-0.016392	0.0408025	-0.0244105
	1300	0.0181226	-0.0470921	0.0289695
	1301	-0.0285257	-0.018163	0.0466886
	1302	-0.0767594	0.0656349	0.0111244
	1303	-0.00437409	0.00702485	-0.00265076
	1304	-0.0528157	0.0410611	0.0117547
	1305	0.0190318	-0.0741542	0.0551224
	1306	0.0199869	-0.0834844	0.0634975
	1307	0.00458632	-0.00598358	0.00139727
	1308	0.0519614	-0.0685229	0.0165616
	1309	0.00491593	-0.0128436	0.00792764
	1310	0.0243753	-0.0551884	0.0308132
	1311	-0.012582	-0.0374229	0.0500049
	1312	0.0216651	-0.0644222	0.0427571
	1313	0.0356298	-0.0472301	0.0116003
	1314	0.00248393	-0.0553588	0.0528749
	1315	-0.00709491	0.0211529	-0.0140579
	1316	0.036006	-0.0255701	-0.0104359
	1317	-0.0662144	0.0729564	-0.00674193
	1318	-0.0150267	-0.027072	0.0420987
	1319	0.0537685	-0.0929341	0.0391657
	1320	-0.0535907	0.0261535	0.0274372
	1321	-0.00386968	-0.0495122	0.0533819
	1322	0.0761628	-0.0408597	-0.0353031
	1323	0.0479428	-0.0861341	0.0381913
	1324	-0.027202	-0.0329617	0.0601637
	1325	-0.0170716	0.00888528	0.00818632
	1326	0.00846399	-0.0378854	0.0294215
	1327	0.00404687	-0.00733738	0.00329051
	1328	0.0351932	-0.0138766	-0.0213165
	1329	-0.0797426	0.0503381	0.0294045
	1330	0.0216048	-0.0354172	0.0138124
	1331	0.000929576	-0.0394813	0.0385517
	1332	0.0171504	-0.0122352	-0.00491518
	1333	-0.0209555	0.0103064	0.0106491
	1334	-0.0445206	0.0256502	0.0188704
	1335	0.0142651	-0.0405633	0.0262982
	1336	-0.0159944	-0.0349148	0.0509092
	1337	0.0231687	-0.0401678	0.0169991
	1338	-0.0030033	-0.0368605	0.0398638
	1339	0.0133635	-0.00783559	-0.00552796
	1340	-0.00602133	0.0217402	-0.0157188
	1341	0.0175441	0.00732048	-0.0248646
	1342	-0.0143918	-0.0464702	0.060862
	1343	-0.0160826	-0.034844	0.0509265
	1344	-0.00365182	-0.0387359	0.0423877
	1345	-0.0120554	0.0623107	-0.0502554
	1346	0.0467703	-0.0825818	0.0358115
	1347	0.0249051	-0.0429538	0.0180487
	1348	-0.00405261	-0.00602925	0.0100819
	1349	-0.000405998	-0.0060975	0.0065035
	1350	0.00570138	0.00201816	-0.00771954
	1351	0.0565425	-0.025322	-0.0312205
	1352	0.000554243	-0.0204992	0.019945
	1353	0.0260518	-0.0144637	-0.0115881
	1354	0.0434001	-0.0138181	-0.029582
	1355	0.0190375	-0.0398414	0.0208039
	1356	-0.0373934	0.0642992	-0.0269058
	1357	-0.0582602	0.0956719	-0.0374118
	1358	0.0228087	0.0130633	-0.035872
	1359	0.0351019	-0.0268302	-0.00827178
	1360	0.0276311	-0.051981	0.02435
	1361	-0.0219273	0.0124256	0.00950177
	1362	-0.0979597	0.0510466	0.0469131
	1363	-0.0192866	0.0249651	-0.00567857
	1364	0.0198226	-0.0467893	0.0269667
	1365	-0.0099386	0.0428638	-0.0329252
	1366	-0.0188773	0.0322476	-0.0133703
	1367	-0.00788419	0.00212771	0.00575648
	1368	0.0242215	-0.0688478	0.0446263
	1369	-0.010937	-0.0393167	0.0502537
	1370	0.0131921	-0.0273165	0.0141244
	1371	-0.00850821	0.0211435	-0.0126353
	1372	0.00853103	-0.0478554	0.0393244
	1373	0.0331442	-0.0435038	0.0103596
	1374	0.0195906	-0.0366733	0.0170828
	1375	0.0293929	-0.0337689	0.00437597
	1376	-0.0293863	0.0372865	-0.00790023

## Sheet: Figure 4f
Figure 4f
	Normalized responses of the axon terminals of primary visual cortex cells across epochs in Scn2a+/- mice
		ES-LS	ES-VL	LS-VL
	Q-values	0.996661	0.999997	0.855347
	Cell Index	ES-LS	ES-VL	LS-VL
	1	0.047906	0.0207785	-0.0686845
	2	0.0269287	0.0373567	-0.0642854
	3	-0.0598869	0.00769987	0.052187
	4	-0.0626946	0.006248	0.0564466
	5	0.0118005	-0.00970218	-0.0020983
	6	0.0572328	-0.0303462	-0.0268866
	7	-0.0578631	0.0333437	0.0245193
	8	0.0439274	0.0375135	-0.0814409
	9	0.0756831	-0.0663112	-0.00937188
	10	-0.0184561	0.00613469	0.0123214
	11	0.0490392	-0.0105942	-0.0384449
	12	0.00634479	0.050975	-0.0573198
	13	-0.0347018	-0.0158265	0.0505283
	14	0.0824542	-0.0448458	-0.0376083
	15	0.003255	0.0118475	-0.0151025
	16	0.0369886	0.0312264	-0.068215
	17	-0.0422933	0.000675334	0.041618
	18	-0.0141189	-0.0251897	0.0393086
	19	-0.0286361	0.0158217	0.0128144
	20	0.00890633	-0.0113493	0.00244299
	21	-0.0609615	-0.0359764	0.0969379
	22	0.0282213	-0.0690874	0.0408661
	23	-0.000548015	-0.0507499	0.0512979
	24	0.0353603	-0.00872815	-0.0266321
	25	-0.0553368	0.0257184	0.0296184
	26	0.0079947	-0.0202107	0.012216
	27	0.0647568	0.0222172	-0.086974
	28	-0.0227281	0.0182522	0.00447586
	29	0.0678763	-0.0101344	-0.0577419
	30	-0.039141	0.0474739	-0.00833292
	31	-0.0105854	-0.0229185	0.0335039
	32	-0.0480275	0.0259497	0.0220778
	33	0.0473304	-0.0381571	-0.00917338
	34	0.0704048	0.0245821	-0.0949869
	35	-0.0290759	0.0194228	0.00965316
	36	-0.0116455	0.0359931	-0.0243477
	37	-0.0575579	0.0126588	0.0448991
	38	0.059967	0.0108508	-0.0708178
	39	0.00469251	0.00498645	-0.00967896
	40	-0.0231326	-0.0129511	0.0360838
	41	-0.0112455	0.058624	-0.0473785
	42	-0.007402	-0.0182827	0.0256847
	43	-0.00209565	0.00555156	-0.0034559
	44	0.00790202	-0.0526587	0.0447566
	45	0.0110255	-0.0255641	0.0145386
	46	-0.0470655	-0.00718569	0.0542512
	47	0.0862409	-0.0118403	-0.0744006
	48	0.0867283	-0.0117199	-0.0750084
	49	-0.0304603	-0.0111968	0.0416571
	50	0.00820154	-0.0194446	0.0112431
	51	-0.0275814	0.0126193	0.0149621
	52	-0.01027	0.0734442	-0.0631742
	53	-0.0387858	0.0246394	0.0141464
	54	-0.0248822	0.038605	-0.0137228
	55	0.0933543	-0.0080971	-0.0852572
	56	-0.0653102	0.0207323	0.0445779
	57	-0.0419338	0.0235193	0.0184145
	58	-0.0681136	0.0538662	0.0142474
	59	0.105525	-0.0322873	-0.0732375
	60	-0.050127	0.0312152	0.0189118
	61	-0.0230948	0.000317239	0.0227776
	62	0.0266348	0.0357749	-0.0624098
	63	0.0147085	0.00943281	-0.0241413
	64	-0.122615	0.0362007	0.0864145
	65	-0.0319191	-0.00806545	0.0399846
	66	0.0868048	-0.0176917	-0.0691131
	67	-0.0827267	0.00566594	0.0770607
	68	-0.0562771	-0.0058557	0.0621328
	69	0.0313181	-0.0284811	-0.00283695
	70	0.0848118	-0.00362246	-0.0811893
	71	-0.0448279	0.00981741	0.0350105
	72	0.0354676	-0.00169974	-0.0337678
	73	0.0337957	-0.000723755	-0.0330719
	74	-0.0196686	-0.0100879	0.0297565
	75	0.0226176	-0.0236904	0.00107288
	76	-0.0315079	0.00287402	0.0286339
	77	-0.0141193	-0.0111275	0.0252468
	78	-0.0142722	0.0568868	-0.0426145
	79	0.0822317	-0.000571225	-0.0816605
	80	0.03676	0.0332945	-0.0700545
	81	0.0123631	-0.0122162	-0.000146871
	82	-0.0549868	-0.0231194	0.0781062
	83	-0.0437974	-0.013346	0.0571433
	84	0.0890942	-0.0128036	-0.0762906
	85	-0.000646549	0.0333501	-0.0327036
	86	-0.0494636	-0.000565748	0.0500294
	87	-0.00785222	-0.0153359	0.0231881
	88	-0.0184309	-0.0051492	0.0235801
	89	-0.0223674	0.00894818	0.0134192
	90	-0.0097526	-0.006236	0.0159886
	91	0.0339853	-0.025376	-0.00860929
	92	-0.0163769	0.0137159	0.00266093
	93	0.00706251	0.0192876	-0.0263502
	94	0.0438181	0.017263	-0.0610811
	95	-0.0634775	0.0150009	0.0484766
	96	-0.0468411	0.0317268	0.0151143
	97	-0.00126384	-0.019641	0.0209048
	98	0.0739631	-0.0029101	-0.071053
	99	-0.0261323	0.013633	0.0124993
	100	0.0756614	-0.0154741	-0.0601873
	101	-0.00543252	0.018408	-0.0129755
	102	-0.00520202	-0.0200128	0.0252148
	103	0.0167095	0.0122951	-0.0290045
	104	-0.0415866	0.00703722	0.0345494
	105	-0.0223617	-0.00291084	0.0252726
	106	-0.00371527	-0.00810474	0.01182
	107	0.0615035	-0.00938141	-0.0521221
	108	-0.00656442	0.0224293	-0.0158649
	109	0.0532523	0.0253814	-0.0786337
	110	-0.0228173	-0.0197956	0.0426129
	111	0.0358859	-0.00993522	-0.0259507
	112	-0.0138501	-0.0154179	0.029268
	113	0.0514993	0.00775867	-0.059258
	114	-0.0214256	0.00771579	0.0137098
	115	0.0299225	-0.0286028	-0.0013197
	116	0.00590226	0.0156852	-0.0215875
	117	0.0458485	-0.0227464	-0.0231021
	118	-0.0110348	0.0374837	-0.0264489
	119	-0.0236695	0.00973197	0.0139375
	120	0.0539984	-0.0190309	-0.0349675
	121	0.0590788	-0.00462568	-0.0544531
	122	-0.00115766	0.0439434	-0.0427857
	123	-0.0684519	0.0416684	0.0267835
	124	-0.0556307	0.00430123	0.0513295
	125	0.0136739	0.0152251	-0.028899
	126	0.0456146	0.0208799	-0.0664945
	127	-0.0676661	0.0512149	0.0164512
	128	0.0211645	0.00490949	-0.026074
	129	-0.0117692	0.0416339	-0.0298647
	130	0.00147544	-0.0146477	0.0131722
	131	0.0394472	0.00608723	-0.0455344
	132	0.0218238	0.0129892	-0.034813
	133	0.0460307	-0.0380746	-0.00795608
	134	0.096872	-0.0300436	-0.0668284
	135	0.00390768	0.0112959	-0.0152036
	136	0.0458478	0.0167095	-0.0625572
	137	0.019615	-0.0354142	0.0157992
	138	0.050316	-0.0359764	-0.0143396
	139	-0.0448762	0.0570758	-0.0121996
	140	0.0386065	0.0139044	-0.0525109
	141	0.0190097	-0.0376352	0.0186256
	142	0.041403	0.00954885	-0.0509518
	143	-0.06314	0.0368247	0.0263153
	144	0.0285817	0.0261204	-0.0547021
	145	0.0256364	0.00210997	-0.0277463
	146	0.117478	-0.042564	-0.0749139
	147	0.00712613	0.00601885	-0.013145
	148	0.0431255	-0.0103916	-0.0327339
	149	-0.0153035	0.00496567	0.0103379
	150	-0.105931	0.0474636	0.0584672
	151	0.039851	-0.0124961	-0.027355
	152	0.0327469	-0.00445388	-0.028293
	153	0.0376738	0.0221647	-0.0598385
	154	0.0422998	0.0322331	-0.0745328
	155	0.0153236	-0.0502815	0.0349578
	156	0.0150686	-0.034566	0.0194974
	157	0.0384128	-0.0154482	-0.0229646
	158	0.017683	0.0254258	-0.0431088
	159	0.00118052	-0.0228204	0.0216399
	160	-0.0398402	0.00614622	0.033694
	161	0.0885387	-0.04956	-0.0389787
	162	-0.0426303	-0.0302193	0.0728497
	163	-0.00606739	-0.0346896	0.040757
	164	0.0797289	0.0117994	-0.0915283
	165	0.0408842	-0.00222879	-0.0386554
	166	-0.0329595	0.029877	0.00308252
	167	-0.0636515	0.0278487	0.0358028
	168	-0.0731382	0.0431738	0.0299645
	169	-0.0640984	0.0246303	0.0394681
	170	0.0703188	-0.0448798	-0.025439
	171	-0.0588313	0.0367243	0.022107
	172	-0.100165	0.0400413	0.0601233
	173	-0.0512792	-0.0054721	0.0567513
	174	-0.054025	0.0224006	0.0316244
	175	0.0429201	-0.0445032	0.0015831
	176	0.0134504	0.050533	-0.0639834
	177	0.00933927	0.0535408	-0.06288
	178	0.00622265	-0.00830235	0.0020797
	179	0.0461646	0.0242398	-0.0704044
	180	0.0480582	-0.00239873	-0.0456594
	181	-0.051467	0.0367608	0.0147062
	182	-0.0248047	0.0167994	0.0080053
	183	0.00361323	-0.00651737	0.00290413
	184	0.0504955	0.0373179	-0.0878133
	185	0.0679113	-0.0194352	-0.0484761
	186	-0.0147192	-0.00479152	0.0195107
	187	-0.102078	0.0380315	0.0640464
	188	-0.0361334	-0.00527994	0.0414133
	189	-0.0692135	-0.000236647	0.0694502
	190	-0.0577218	0.0560789	0.00164292
	191	-0.00878899	-0.000599787	0.00938878
	192	0.0288887	0.0364612	-0.0653499
	193	-0.0012352	-0.0207307	0.0219659
	194	-0.0136951	0.0253255	-0.0116305
	195	0.0153782	0.00446684	-0.0198451
	196	0.0426009	0.00279289	-0.0453937
	197	-0.035894	-0.00665097	0.042545
	198	0.0462281	-0.00231975	-0.0439083
	199	-0.00177438	0.0124777	-0.0107034
	200	-0.00984011	0.0268694	-0.0170293
	201	-0.0378344	0.0411654	-0.00333098
	202	-0.0514571	0.00624489	0.0452122
	203	0.0101743	-0.00307904	-0.0070953
	204	-0.0285755	-0.0152126	0.0437882
	205	0.00620384	0.0125609	-0.0187647
	206	0.0205911	0.00455296	-0.0251441
	207	0.00465675	0.00266465	-0.0073214
	208	0.060481	-0.00902303	-0.0514579
	209	0.00167255	0.0301832	-0.0318558
	210	0.0635384	0.028637	-0.0921754
	211	0.0534213	-0.0353931	-0.0180283
	212	0.0513513	-0.0032558	-0.0480955
	213	-0.00990012	0.0112145	-0.00131435
	214	-0.00357935	-0.0278478	0.0314272
	215	-0.0902219	0.0488317	0.0413902
	216	-0.0640069	0.0270545	0.0369524
	217	0.0563249	0.0173605	-0.0736853
	218	-0.0140026	0.0205079	-0.00650534
	219	0.0187034	-0.0117846	-0.00691882
	220	0.0550079	0.0110966	-0.0661045
	221	0.0380917	0.0616945	-0.0997861
	222	0.0418085	-0.0260709	-0.0157376
	223	-0.0232365	0.0231943	4.21823e-05
	224	-0.00799942	-0.0042427	0.0122421
	225	0.0192613	0.0383692	-0.0576305
	226	0.0923544	-0.0218954	-0.070459
	227	0.0688506	0.0253397	-0.0941902
	228	0.0362075	-0.0450317	0.00882421
	229	0.00352663	-0.0199715	0.0164449
	230	0.00590351	-0.0171177	0.0112142
	231	-0.020977	-0.0104396	0.0314165
	232	0.00710619	-0.0203251	0.0132189
	233	0.0209489	-0.0267665	0.00581755
	234	-0.0284662	-0.0359475	0.0644137
	235	-0.0271713	-0.0179049	0.0450762
	236	-0.0073898	-0.0117619	0.0191517
	237	-0.0122122	0.0281165	-0.0159043
	238	0.0287614	-0.0161295	-0.0126319
	239	0.0238617	0.0107298	-0.0345915
	240	0.0316154	3.12318e-05	-0.0316466
	241	0.0255857	0.00632207	-0.0319078
	242	0.0424442	-0.0202564	-0.0221878
	243	0.0166494	0.000933697	-0.0175831
	244	0.000813491	-0.000912428	9.89368e-05
	245	0.0153785	-0.0329053	0.0175268
	246	-0.00338002	-0.0227923	0.0261723
	247	-0.0219257	0.017729	0.0041967
	248	-0.0542955	0.00777689	0.0465186
	249	-0.0459412	0.00017054	0.0457707
	250	-0.0335092	-0.00687827	0.0403875
	251	0.0344764	-0.0123791	-0.0220973
	252	-0.0464496	0.025391	0.0210586
	253	-0.0486716	0.0186209	0.0300506
	254	0.0452623	-0.014895	-0.0303673
	255	-0.00179339	0.0153995	-0.0136061
	256	0.0210393	-0.0232432	0.00220385
	257	0.025885	0.0112471	-0.037132
	258	-0.00597712	0.0130522	-0.0070751
	259	0.0569215	0.00588314	-0.0628046
	260	0.025377	0.0121642	-0.0375411
	261	0.016948	-0.0319226	0.0149746
	262	0.0337958	0.0169595	-0.0507552
	263	0.038598	-0.0499227	0.0113247
	264	-0.0163235	0.0020189	0.0143046
	265	0.0313548	-0.00277625	-0.0285786
	266	-0.0136454	0.0334044	-0.019759
	267	-0.00597028	-0.000844201	0.00681448
	268	0.0353909	-0.0354681	7.72437e-05
	269	-0.000947364	0.0274782	-0.0265308
	270	0.00838243	0.0185638	-0.0269462
	271	0.0255771	-0.00344262	-0.0221344
	272	0.0289723	0.0158158	-0.044788
	273	-0.00448856	0.00940585	-0.00491729
	274	-0.0193679	0.015888	0.00347992
	275	-0.0176206	0.00314744	0.0144731
	276	0.0082913	-0.0426543	0.034363
	277	0.0213614	0.00608499	-0.0274464
	278	0.0372709	-0.000472826	-0.036798
	279	-0.013577	0.0151598	-0.00158274
	280	0.0473016	0.00349601	-0.0507976
	281	0.0530296	-0.0237617	-0.0292679
	282	-0.0117818	-0.00957982	0.0213616
	283	0.0243855	-0.0205534	-0.00383212
	284	0.034585	0.0037125	-0.0382975
	285	-0.024601	0.0235973	0.00100376
	286	0.0386887	0.00833166	-0.0470204
	287	-0.0271231	-0.00852105	0.0356442
	288	-0.0649808	0.0370366	0.0279443
	289	0.0169547	-0.0208799	0.00392523
	290	0.0715451	-0.0103871	-0.061158
	291	0.0276699	-0.0229862	-0.00468378
	292	0.0581632	-0.00430249	-0.0538607
	293	0.039934	-0.00501629	-0.0349177
	294	-0.0449931	-0.0335327	0.0785258
	295	-0.0235043	0.00227524	0.0212291
	296	0.0575317	-0.0223863	-0.0351454
	297	-0.00262054	-0.0507627	0.0533833
	298	0.0269516	0.00659291	-0.0335445
	299	-0.0487216	0.0243434	0.0243781
	300	-0.0381898	-0.0103848	0.0485747
	301	-0.0239707	0.0185587	0.00541199
	302	-0.0132581	-0.00428522	0.0175433
	303	0.00563822	-0.0513366	0.0456984
	304	-0.0569593	-0.0121168	0.0690761
	305	-0.0159029	-0.00679446	0.0226974
	306	0.00352791	-0.0404747	0.0369468
	307	0.00057227	0.0546473	-0.0552196
	308	-0.0173069	-0.0276814	0.0449883
	309	-0.00948692	0.0128151	-0.00332815
	310	-0.0179607	-0.0145871	0.0325478
	311	-0.00825452	-0.0143356	0.0225901
	312	0.0639533	-0.0446062	-0.0193471
	313	0.0128102	-0.00759842	-0.00521178
	314	0.0653597	-0.0298461	-0.0355136
	315	0.0275974	-0.00763296	-0.0199644
	316	0.0762866	-0.0148848	-0.0614018
	317	0.0157396	-0.00972102	-0.00601862
	318	0.00743847	-0.0196213	0.0121828
	319	0.0202365	0.0125536	-0.0327901
	320	0.0169247	-0.0278081	0.0108835
	321	0.0468345	-0.0119568	-0.0348778
	322	0.0285705	-0.0559739	0.0274034
	323	0.0219353	-0.0726037	0.0506684
	324	0.0142264	0.00539872	-0.0196251
	325	0.0123423	-0.00781889	-0.00452337
	326	-0.0117017	-0.0181192	0.0298208
	327	0.0179471	-0.00826397	-0.00968309
	328	-0.0472094	-0.0201109	0.0673203
	329	0.00668758	-0.00704851	0.000360924
	330	0.0289609	-0.0460663	0.0171053
	331	0.0168613	-0.0312713	0.01441
	332	0.0369186	-0.0228131	-0.0141055
	333	0.0053503	-0.063566	0.0582157
	334	-0.0158924	-0.0577857	0.0736781
	335	0.0241214	-0.000128647	-0.0239928
	336	-0.0252934	0.0451321	-0.0198387
	337	-0.0035297	-0.0186497	0.0221794
	338	-0.0596899	-0.00279133	0.0624812
	339	0.00557556	-0.0190684	0.0134929
	340	0.0185751	0.0153171	-0.0338922
	341	-0.0318063	-0.0173503	0.0491566
	342	0.00360788	-0.0157572	0.0121493
	343	-0.0389266	-0.0260105	0.0649371
	344	0.0105203	-0.0386884	0.0281682
	345	-0.0166553	-0.0405891	0.0572444
	346	-0.0340165	-0.0457143	0.0797309
	347	-0.0462048	-0.014933	0.0611378
	348	-0.0179514	-0.0574224	0.0753738
	349	-0.0196536	0.00813527	0.0115184
	350	-0.0191532	0.0342398	-0.0150866
	351	-0.103355	-5.28215e-05	0.103408
	352	-0.0273623	0.0342958	-0.0069335
	353	-0.0243325	0.00780393	0.0165285
	354	-0.0382108	0.0122482	0.0259626
	355	0.017881	-0.0435581	0.0256771
	356	0.0321099	-0.0260566	-0.00605324
	357	0.0298122	0.0340005	-0.0638128
	358	-0.00205525	0.0365179	-0.0344627
	359	-0.0373852	-0.0165631	0.0539483
	360	0.0430829	-0.00493567	-0.0381472
	361	0.010765	-0.0320955	0.0213305
	362	-0.0149312	0.0247812	-0.00984999
	363	0.0200125	-0.00911711	-0.0108954
	364	0.00894574	-0.0430467	0.034101
	365	-0.012153	-0.0275124	0.0396654
	366	0.00478755	-0.00090974	-0.00387781
	367	-0.000919109	0.00724325	-0.00632414
	368	0.0611884	0.00536778	-0.0665562
	369	0.0357358	-0.0414858	0.00575006
	370	-0.0252312	0.0199002	0.00533107
	371	-0.0161108	-0.00269227	0.018803
	372	-0.00287171	0.0117595	-0.0088878
	373	-0.0561445	-0.0126507	0.0687952
	374	0.00267482	-0.0298927	0.0272179
	375	-0.0166413	0.02462	-0.00797874
	376	0.0263899	-0.0116242	-0.0147657
	377	0.0351481	-0.0135383	-0.0216099
	378	0.0189892	-0.0337875	0.0147983
	379	0.0365807	-0.0291068	-0.0074739
	380	0.00495057	-0.0184584	0.0135078
	381	-0.00317042	-0.00910809	0.0122785
	382	0.0334616	-0.0271768	-0.00628488
	383	-4.06428e-05	-0.02322	0.0232607
	384	-0.0176969	-0.0219648	0.0396617
	385	-0.0248802	-0.0236374	0.0485176
	386	-0.063642	-0.0422458	0.105888
	387	0.00204913	0.016937	-0.0189861
	388	0.0153478	-0.0148263	-0.000521474
	389	0.0326394	0.0116531	-0.0442926
	390	0.0191933	-0.0294543	0.0102611
	391	0.0210345	-0.0324957	0.0114612
	392	0.0498156	-0.0190688	-0.0307468
	393	0.027769	-0.0194763	-0.00829266
	394	0.0079084	-0.0773198	0.0694114
	395	0.0347104	-0.0103707	-0.0243397
	396	0.00882589	-0.0116758	0.00284994
	397	-0.00268329	0.0113363	-0.00865305
	398	-0.0026236	0.00844708	-0.00582347
	399	0.00693059	0.0128089	-0.0197395
	400	0.00716912	0.0353593	-0.0425284
	401	0.0166128	0.000468357	-0.0170812
	402	-0.0371939	-0.0101978	0.0473917
	403	0.0427889	-0.0323128	-0.010476
	404	0.0454205	-0.00862126	-0.0367992
	405	0.0399603	-0.0586473	0.018687
	406	0.0158842	0.023651	-0.0395352
	407	0.0115923	-0.0144456	0.00285333
	408	0.0117206	0.00528061	-0.0170012
	409	0.0547213	-0.0165496	-0.0381717
	410	0.00854763	-0.0252163	0.0166687
	411	0.00766647	0.00363091	-0.0112974
	412	-0.0126572	-0.00305552	0.0157127
	413	0.0307896	-0.00409104	-0.0266985
	414	0.00656465	0.00946635	-0.016031
	415	-0.00897314	-0.00949962	0.0184728
	416	0.000277228	0.0143527	-0.0146299
	417	-0.0248924	0.0394518	-0.0145594
	418	-0.0280138	0.0281208	-0.00010698
	419	-0.0211104	0.0134423	0.00766818
	420	0.00830575	0.0320391	-0.0403449
	421	0.0356481	-0.0437077	0.00805957
	422	-0.0613466	0.0152012	0.0461454
	423	0.0275556	-0.0317932	0.00423756
	424	0.0355998	-0.0263156	-0.00928418
	425	0.0119366	-0.0252966	0.01336
	426	-0.00362386	0.019302	-0.0156781
	427	-0.0185798	0.0107014	0.00787843
	428	0.0244059	0.00936923	-0.0337751
	429	0.0258547	-0.0182363	-0.00761843
	430	0.0359396	0.0081975	-0.0441371
	431	0.0302713	-0.0110521	-0.0192192
	432	-0.0237067	-0.0150393	0.0387461
	433	-0.00208573	0.0104377	-0.00835192
	434	-0.0069119	-0.029307	0.0362189
	435	0.0105872	0.00303208	-0.0136193
	436	-0.048084	0.00218553	0.0458985
	437	-0.0285862	0.0157701	0.0128161
	438	-0.0855107	0.0158688	0.0696419
	439	0.0410601	-0.00737445	-0.0336856
	440	-0.0216919	-0.00189378	0.0235857
	441	-0.059796	0.014377	0.0454189
	442	-0.030464	0.00304228	0.0274217
	443	-0.034944	0.0157711	0.0191728
	444	0.031495	0.00378053	-0.0352756
	445	-0.0221823	0.0417736	-0.0195914
	446	0.0112715	0.00260314	-0.0138746
	447	0.0213966	-0.00240955	-0.018987
	448	-0.0585234	0.00118161	0.0573418
	449	-0.0593018	0.0138205	0.0454812
	450	0.0686086	-0.0236794	-0.0449292
	451	-0.0712156	0.0407796	0.030436
	452	-0.0243848	-0.00749916	0.031884
	453	-0.0150434	0.00657892	0.00846445
	454	-0.0530838	0.010884	0.0421998
	455	-0.0242819	-0.0039418	0.0282237
	456	0.0109393	-0.0261012	0.015162
	457	0.0152647	-0.00125806	-0.0140066
	458	-0.000230384	0.0134706	-0.0132402
	459	0.0201951	0.0158757	-0.0360707
	460	0.0574417	0.00364031	-0.061082
	461	0.0396558	-0.00513912	-0.0345167
	462	0.0201575	-0.0231957	0.00303826
	463	0.0255821	-0.0118678	-0.0137143
	464	-0.0108738	-0.01757	0.0284437
	465	-0.0271445	0.0400227	-0.0128782
	466	0.0213754	-0.0145852	-0.00679026
	467	0.00969865	0.0140876	-0.0237863
	468	-0.0314091	0.00145207	0.029957
	469	0.00755927	-0.00247445	-0.00508481
	470	-0.0130068	0.0217852	-0.00877842
	471	0.0520601	0.0248234	-0.0768835
	472	-0.0257214	-0.00545825	0.0311797
	473	0.0389917	0.018174	-0.0571656
	474	-0.0573556	0.00438416	0.0529715
	475	0.0611304	-0.0120724	-0.049058
	476	0.00950857	-0.0180815	0.00857294
	477	0.00834385	-0.0765919	0.068248
	478	-0.0101115	0.0142172	-0.00410572
	479	0.0363821	0.00694534	-0.0433274
	480	0.0134658	-0.0220978	0.008632
	481	0.00910153	-0.00309914	-0.00600239
	482	0.00493988	-0.00294636	-0.00199351
	483	0.00976066	-0.0190143	0.00925363
	484	0.0117686	-0.0126453	0.000876716
	485	0.00538134	-0.0320181	0.0266368
	486	-0.0130207	0.0277999	-0.0147792
	487	0.00292254	0.0137236	-0.0166461
	488	0.00671999	0.0286031	-0.0353231
	489	0.0298025	-0.0181337	-0.0116688
	490	-0.0447708	0.0122251	0.0325458
	491	-0.0474381	0.0609222	-0.0134841
	492	-0.0299606	0.0233358	0.00662487
	493	0.0257912	0.00477795	-0.0305691
	494	0.021498	-0.0299153	0.00841727
	495	0.028863	-0.0144315	-0.0144315
	496	-0.0291921	0.00463897	0.0245531
	497	0.0352225	-0.0221753	-0.0130472
	498	-0.0244217	0.0192245	0.00519717
	499	0.000346368	-0.0351325	0.0347861
	500	0.00396284	0.0133006	-0.0172635
	501	0.0104931	-0.00228963	-0.0082035
	502	-0.00221416	-0.0049468	0.00716096
	503	0.0285777	0.00836628	-0.036944
	504	-0.0353133	0.0543577	-0.0190444
	505	-0.0168774	-0.0160008	0.0328783
	506	-0.0705181	0.0071135	0.0634046
	507	-0.00345866	0.0448967	-0.041438
	508	-0.0379399	0.061855	-0.023915
	509	-0.0053525	-0.00320076	0.00855326
	510	0.0190277	0.0123881	-0.0314158
	511	-0.0526467	-0.0382743	0.090921
	512	-0.00686077	-0.0151957	0.0220565
	513	0.0564147	-0.0120232	-0.0443915
	514	-0.0243576	0.0182931	0.00606458
	515	0.009515	0.00871816	-0.0182332
	516	0.0010725	-0.0218083	0.0207358
	517	-0.00307773	-0.0292833	0.032361
	518	0.0166927	-0.036035	0.0193423
	519	0.0448535	0.0200444	-0.0648978
	520	-0.0162111	0.0291186	-0.0129075
	521	0.00678786	-0.0151599	0.00837201
	522	-0.00313718	-0.00597095	0.00910813
	523	-0.0180096	-0.0192677	0.0372773
	524	0.0168015	-0.0218564	0.00505492
	525	-0.00364359	0.0323921	-0.0287485
	526	-0.0333045	-0.0432865	0.0765911
	527	0.00846473	0.00850491	-0.0169696
	528	0.0151924	0.00154528	-0.0167377
	529	0.0292445	-0.00673325	-0.0225112
	530	-0.0397101	0.0396164	9.36924e-05
	531	-0.0112758	-0.00135985	0.0126356
	532	-0.00778047	-0.0264213	0.0342018
	533	0.0104245	0.0250103	-0.0354349
	534	-0.0211136	0.033334	-0.0122205
	535	-0.0128413	0.0245993	-0.011758
	536	-0.023182	0.0276645	-0.00448246
	537	-0.0292166	0.0061916	0.023025
	538	0.00356356	-0.0448004	0.0412369
	539	0.0298543	-0.0237271	-0.00612726
	540	0.000981386	-0.0218631	0.0208817
	541	0.0144724	-0.0169141	0.00244167
	542	-0.0216903	0.0178686	0.00382163
	543	-0.0118305	0.0438246	-0.0319942
	544	-0.00314042	0.0227888	-0.0196484
	545	-0.0169289	-0.0214367	0.0383657
	546	-0.0241119	-0.0300241	0.054136
	547	0.0044705	-0.00595565	0.00148515
	548	-0.0381013	0.0233677	0.0147336
	549	-0.0544181	0.0184034	0.0360148
	550	-0.000272663	-0.00850166	0.00877433
	551	-0.0689151	0.0249222	0.0439928
	552	-0.0143651	-0.00738133	0.0217464
	553	-0.00832977	0.000561384	0.00776838
	554	-0.0151671	0.0130098	0.0021573
	555	0.0131852	-0.00901756	-0.00416765
	556	0.00865873	-0.000327142	-0.00833159
	557	-0.0221145	0.0320999	-0.00998549
	558	0.0194338	-0.0539528	0.0345189
	559	-0.000416337	-0.000609343	0.00102568
	560	-0.0222073	0.0348697	-0.0126625
	561	-0.0941099	-0.00983108	0.103941
	562	-0.0304844	-0.0139682	0.0444526
	563	0.0286211	0.0156269	-0.0442481
	564	-0.000423811	0.0133293	-0.0129055
	565	0.0139171	-0.00187828	-0.0120388
	566	0.0115595	-0.00100608	-0.0105535
	567	-0.0992714	0.0062937	0.0929777
	568	0.0140874	0.00385448	-0.0179419
	569	0.050588	0.0439008	-0.0944887
	570	-0.0234668	-0.0141531	0.0376199
	571	-0.042796	-0.00658177	0.0493778
	572	-0.010966	-0.0176798	0.0286458
	573	-0.0867216	0.0407698	0.0459518
	574	0.0832668	0.0411056	-0.124372
	575	-0.113743	-0.004183	0.117926
	576	-0.0176995	0.0205726	-0.00287307
	577	-0.0695777	-0.00859187	0.0781695
	578	-0.0621148	0.00781672	0.054298
	579	-0.025295	0.00808345	0.0172116
	580	0.0325445	-0.0329783	0.000433818
	581	0.0372811	0.00596651	-0.0432476
	582	-0.0057553	-0.00790329	0.0136586
	583	0.0162488	0.0451698	-0.0614186
	584	-0.00544925	-0.0332002	0.0386494
	585	-0.113063	0.0207506	0.0923128
	586	0.0667291	-0.020913	-0.045816
	587	0.00790411	-0.0139076	0.00600346
	588	0.0707599	0.03183	-0.10259
	589	0.0115435	-0.0170843	0.00554078
	590	0.0327177	-0.020625	-0.0120927
	591	0.0284671	0.00787527	-0.0363424
	592	0.0121513	-0.00815269	-0.00399866
	593	0.0296286	-0.00354464	-0.026084
	594	0.0141657	-0.021662	0.00749629
	595	0.013191	0.0224381	-0.0356291
	596	-0.018644	-0.0272842	0.0459282
	597	0.024124	-0.0241391	1.50758e-05
	598	-0.0015294	0.00564862	-0.00411922
	599	0.0177606	-0.00664848	-0.0111121
	600	0.0274534	-0.0117551	-0.0156983
	601	0.0189138	0.0186547	-0.0375685
	602	-0.00113834	-0.0100446	0.011183
	603	-0.00360369	0.00182819	0.0017755
	604	-0.0220938	0.00402536	0.0180684
	605	-0.113066	0.0088127	0.104254
	606	0.0271122	0.0151337	-0.0422459
	607	-0.067433	-0.0153616	0.0827946
	608	0.0535201	0.0575505	-0.111071
	609	0.0888256	0.0343786	-0.123204
	610	-0.0217906	0.0373898	-0.0155992
	611	0.0413376	-0.0570539	0.0157163
	612	0.0368018	0.025972	-0.0627738
	613	-0.00305353	-0.00586225	0.00891578
	614	-0.0903642	0.0100851	0.0802791
	615	0.00135366	-0.00494962	0.00359596
	616	0.0182445	0.0180728	-0.0363174
	617	-0.0166008	-0.0415714	0.0581723
	618	0.00243439	-0.0123794	0.00994496
	619	-0.0180254	0.00415407	0.0138714
	620	-0.00421634	0.00721947	-0.00300313
	621	0.0893251	-0.0131395	-0.0761856
	622	-0.0342761	0.0149502	0.0193259
	623	-0.0995884	0.0771644	0.022424
	624	-0.0608633	0.0300174	0.030846
	625	0.0221585	0.00813718	-0.0302956
	626	-0.0684584	-0.028583	0.0970414
	627	0.00433361	0.0278305	-0.0321641
	628	0.0122357	0.0108808	-0.0231165
	629	0.0797148	-0.0159471	-0.0637677
	630	0.0775923	0.0288481	-0.10644
	631	0.00570403	0.0108125	-0.0165166
	632	0.0673315	-0.0155891	-0.0517424
	633	-0.0528168	0.0592919	-0.00647515
	634	0.0424295	0.0431217	-0.0855512
	635	0.00287242	0.0109524	-0.0138249
	636	-0.0422528	-0.0145225	0.0567752
	637	-0.0691986	0.001351	0.0678476
	638	-0.0296054	0.00907019	0.0205352
	639	-0.0334008	0.0372275	-0.00382679
	640	0.019075	0.00402145	-0.0230965
	641	0.00583464	0.0449841	-0.0508187
	642	0.02179	0.00542706	-0.027217
	643	-0.0665645	0.00608736	0.0604772
	644	-0.0309252	0.0359081	-0.00498294
	645	0.00673912	-0.000672831	-0.00606629
	646	-0.0306518	0.0639036	-0.0332518
	647	-0.067494	0.027695	0.039799
	648	0.0878705	0.0110177	-0.0988883
	649	0.0276005	0.00358465	-0.0311851
	650	-0.00947303	-0.00283195	0.012305
	651	0.0396111	-0.0216051	-0.0180061
	652	-0.030412	-0.000969295	0.0313813
	653	0.0744641	0.0288588	-0.103323
	654	0.000631551	-0.00323658	0.00260502
	655	0.0122474	-0.0180767	0.00582932
	656	-0.00252001	0.00529824	-0.00277823
	657	0.0637225	0.00866641	-0.0723889
	658	-0.112697	0.0169138	0.0957827
	659	0.0553272	0.0146969	-0.0700241
	660	0.0872225	-0.00430574	-0.0829167
	661	-0.0572685	0.023024	0.0342445
	662	-0.00549305	0.0155442	-0.0100511
	663	-0.0445671	0.00493679	0.0396304
	664	-0.025015	0.0259674	-0.000952387
	665	-0.0920431	0.0161043	0.0759389
	666	-0.0034117	-0.0236864	0.0270981
	667	0.0218078	0.0457671	-0.067575
	668	0.0224942	-0.00731023	-0.0151839
	669	0.0516999	-0.0441878	-0.00751211
	670	-0.0155373	0.0394149	-0.0238776
	671	-0.0401915	-0.0151486	0.0553402
	672	-0.0210593	0.00819494	0.0128643
	673	-0.0375778	-0.038283	0.0758608
	674	0.0168207	0.0173759	-0.0341966
	675	-0.0263678	0.0390021	-0.0126343
	676	0.000930679	-0.0133683	0.0124377
	677	-0.0369997	-0.000811757	0.0378114
	678	0.0927218	-0.021992	-0.0707298
	679	-0.0713035	0.0068926	0.0644109
	680	-0.0223027	0.00252342	0.0197793
	681	0.0198941	-0.0142418	-0.0056523
	682	-0.0862023	0.0306054	0.0555969
	683	0.0483379	0.0202791	-0.068617
	684	-0.0401066	0.000953957	0.0391526
	685	0.0465729	-0.0279779	-0.018595
	686	-0.0958163	0.0175172	0.0782991
	687	0.0615358	0.0122457	-0.0737815
	688	0.00163951	0.000421675	-0.00206119
	689	0.00182439	0.00812513	-0.00994953
	690	-0.0664475	0.00559566	0.0608518
	691	-0.100816	-0.000790828	0.101607
	692	-0.0431488	0.00124613	0.0419027
	693	0.0202584	-0.00445344	-0.015805
	694	0.00589281	-0.0307709	0.0248781
	695	0.00722491	0.00365953	-0.0108844
	696	0.000851626	-0.0555393	0.0546877
	697	-0.058165	0.0242957	0.0338693
	698	-0.0450869	0.0297207	0.0153663
	699	-0.0245541	0.0296222	-0.00506811
	700	-0.0559591	0.0225184	0.0334407
	701	-0.0409449	0.0224485	0.0184964
	702	0.0250463	0.0290914	-0.0541377
	703	-0.105572	0.00853376	0.0970383
	704	-0.0210985	0.0127569	0.00834155
	705	-0.0326728	0.0031805	0.0294923
	706	-0.0353494	-0.0668978	0.102247
	707	0.0273132	0.0359193	-0.0632326
	708	-0.0680169	0.0435067	0.0245101
	709	-0.052728	0.0356176	0.0171105
	710	0.0600074	0.0244413	-0.0844487
	711	-0.0450687	-0.00319843	0.0482671
	712	0.0175112	-0.0373951	0.0198839
	713	-0.0221362	0.0372932	-0.0151569
	714	0.0368408	-0.0242783	-0.0125625
	715	-0.0137253	0.0368754	-0.0231502
	716	0.016836	-0.0147782	-0.00205777
	717	0.00694128	-8.50943e-05	-0.00685619
	718	-0.0121889	-0.0185372	0.0307261
	719	-0.0634028	0.0136949	0.0497079
	720	-0.0296251	-0.00700326	0.0366284
	721	0.0611007	0.0615806	-0.122681
	722	-0.0157693	-0.0112531	0.0270223
	723	0.0408847	0.00943979	-0.0503245
	724	-0.0554293	0.00505381	0.0503755
	725	-0.023328	-0.0115622	0.0348902
	726	0.0448882	0.0390447	-0.0839329
	727	-0.0548236	0.00488264	0.0499409
	728	-0.0429804	0.0147315	0.0282489
	729	-0.0754186	-0.00522539	0.080644
	730	-0.0517149	-0.00201747	0.0537323
	731	0.0276401	0.0120416	-0.0396817
	732	0.0174735	0.0195217	-0.0369952
	733	0.0305507	-0.0351767	0.00462591
	734	-0.00127338	0.0286542	-0.0273808
	735	-8.10682e-05	-0.000330993	0.000412061
	736	-0.0146378	-0.0241063	0.0387442
	737	0.0144072	0.0488709	-0.0632781
	738	0.0359608	-0.0421514	0.00619068
	739	0.0393714	0.0188585	-0.0582299
	740	0.0166221	0.0248883	-0.0415104
	741	0.0125154	-0.0284852	0.0159698
	742	0.0103855	-0.0249304	0.0145449
	743	0.00619389	-0.021984	0.0157902
	744	0.00129233	-0.0220082	0.0207159
	745	-0.0235906	0.0286154	-0.00502481
	746	-0.00521552	-0.00105736	0.00627288
	747	-0.0108235	0.0285178	-0.0176943
	748	-0.00572853	0.00991896	-0.00419043
	749	0.0118302	-0.0327075	0.0208773
	750	0.00350752	-0.00178943	-0.0017181
	751	0.00979049	0.0106939	-0.0204844
	752	-0.00157676	0.0103669	-0.00879012
	753	0.023126	-0.00785829	-0.0152677
	754	-0.0288951	0.0332965	-0.00440136
	755	0.0261405	0.0264812	-0.0526217
	756	-0.0298938	0.0126599	0.0172339
	757	0.0217798	0.0310068	-0.0527866
	758	0.0231047	-0.0298951	0.00679042
	759	0.0255343	0.00918357	-0.0347179
	760	-0.014923	0.0177169	-0.00279385
	761	0.0219167	-0.0238275	0.00191079
	762	0.0595617	-0.0226842	-0.0368775
	763	0.000301991	0.0288588	-0.0291608
	764	0.0328665	-0.00348707	-0.0293795
	765	0.0270135	0.0221873	-0.0492008
	766	0.00662891	0.0434359	-0.0500648
	767	0.0179861	-0.0126744	-0.00531175
	768	-0.00845639	-0.00556991	0.0140263
	769	0.0397077	-0.0235317	-0.016176
	770	-0.0165434	0.0446601	-0.0281167
	771	0.0154594	-0.0161071	0.000647652
	772	-0.0167609	0.008099	0.00866187
	773	0.0215121	-0.0377062	0.0161941
	774	0.00587792	0.00250711	-0.00838504
	775	0.014019	0.00575991	-0.0197789
	776	-0.0321883	0.0117317	0.0204566
	777	0.0199516	-0.0187335	-0.00121809
	778	-0.00827632	0.0137614	-0.00548513
	779	0.0213727	0.00919152	-0.0305642
	780	0.01185	0.00408015	-0.0159301
	781	-0.000187628	0.0122183	-0.0120306
	782	-0.0021482	-0.0280009	0.0301491
	783	-0.0285349	0.0266655	0.00186941
	784	0.00701525	0.00580433	-0.0128196
	785	-0.00225442	0.0141068	-0.0118524
	786	-0.0335909	0.0451713	-0.0115804
	787	0.00729827	0.0234419	-0.0307402
	788	-0.0245565	-0.0116248	0.0361813
	789	0.0341427	-0.00375321	-0.0303895
	790	0.00291992	0.00815415	-0.0110741
	791	0.0139514	0.0247031	-0.0386544
	792	0.0272197	0.0220955	-0.0493152
	793	0.0283404	0.00281107	-0.0311515
	794	-0.00790309	-0.0236722	0.0315752
	795	-0.0151569	-0.027611	0.0427679
	796	-0.00530753	0.00184803	0.0034595
	797	0.0581477	-0.00946284	-0.0486849
	798	0.0139895	0.0166548	-0.0306443
	799	0.0137877	-0.038127	0.0243393
	800	-0.0120961	0.0139637	-0.00186759
	801	0.0031065	0.00583341	-0.00893992
	802	0.0263217	0.0166794	-0.0430011
	803	0.024473	0.00829041	-0.0327634
	804	-0.0271347	0.0281097	-0.00097505
	805	0.0427581	0.0145218	-0.0572799
	806	0.0290531	0.0244908	-0.0535439
	807	0.0550539	-0.0134297	-0.0416242
	808	0.00376971	0.00991399	-0.0136837
	809	-0.0208428	0.0197147	0.00112812
	810	0.0102227	-0.0104822	0.000259453
	811	0.0262906	-0.000791307	-0.0254993
	812	-0.0293501	0.00277335	0.0265768
	813	-0.0130134	-0.0135919	0.0266053
	814	0.00922162	-0.0202128	0.0109912
	815	0.0217176	-0.00681948	-0.0148981
	816	-0.0205684	-0.057864	0.0784324
	817	-0.0873218	0.0200778	0.067244
	818	-8.96953e-05	0.002027	-0.00193731
	819	-0.00559114	0.0462176	-0.0406265
	820	-0.0173055	0.00931483	0.00799062
	821	0.0340785	-0.0131725	-0.020906
	822	-0.0192473	-0.0346682	0.0539155
	823	0.00484017	0.0289319	-0.0337721
	824	0.0156955	0.0124193	-0.0281147
	825	0.0646904	-0.0303722	-0.0343183
	826	0.0236168	0.0124896	-0.0361064
	827	0.022607	-0.0251465	0.00253949
	828	0.0101003	-0.0340857	0.0239854
	829	0.00191822	0.0088438	-0.010762
	830	-0.0249472	-0.0138449	0.038792
	831	0.00497612	0.00558755	-0.0105637
	832	-0.00475299	0.0202168	-0.0154638
	833	0.0150593	-0.0152909	0.000231695
	834	0.0303032	0.000962276	-0.0312655
	835	0.00889127	0.0333705	-0.0422618
	836	-0.00181209	-0.0206056	0.0224177
	837	0.0126366	-0.00385383	-0.00878282
	838	0.040912	-0.0123372	-0.0285747
	839	0.039043	0.00828773	-0.0473307
	840	-0.0225139	-0.00509687	0.0276108
	841	0.00764539	0.0259534	-0.0335987
	842	-0.0174642	0.0276148	-0.0101507
	843	0.0113409	0.0277633	-0.0391043
	844	-0.0145013	0.02409	-0.0095887
	845	0.0074679	-0.0364391	0.0289712
	846	-0.00673362	0.0457281	-0.0389945
	847	0.0311093	0.00997618	-0.0410855
	848	-0.010357	0.0298887	-0.0195317
	849	0.00949751	-0.0186698	0.00917225
	850	-0.00746508	0.0416309	-0.0341658
	851	0.0286548	0.0249042	-0.0535591
	852	0.00790405	0.0290578	-0.0369619
	853	-0.0509603	0.0442979	0.00666246
	854	0.0168747	-0.011289	-0.00558575
	855	0.0202146	-0.00623656	-0.0139781
	856	0.0120263	-0.0292373	0.0172109
	857	0.0207	-0.00557279	-0.0151272
	858	0.0270893	0.0158583	-0.0429475
	859	-0.00509364	0.0039284	0.00116523
	860	0.00929197	0.0147004	-0.0239924
	861	-0.00407958	0.0285405	-0.0244609
	862	-0.0138385	0.00717957	0.00665889
	863	0.00837711	-0.0084071	2.9992e-05
	864	0.022166	0.0260679	-0.0482338
	865	-0.0219662	0.0252788	-0.00331257
	866	0.0160797	0.000852879	-0.0169326
	867	-0.00577977	0.0159052	-0.0101255
	868	0.0296454	-0.0181294	-0.0115159
	869	-0.028889	0.0311339	-0.00224485
	870	-0.0120717	-0.00339601	0.0154677
	871	0.0299592	-0.00484342	-0.0251158
	872	0.00551832	-0.00498311	-0.000535205
	873	0.0160201	0.0772436	-0.0932637
	874	-0.0172145	0.0193095	-0.00209499
	875	-0.008481	-0.0221783	0.0306594
	876	-0.00129543	-0.0288543	0.0301497
	877	0.00841207	-0.0132621	0.00484999
	878	0.015885	-0.0356374	0.0197524
	879	0.0118497	-0.00625163	-0.0055981
	880	0.0448489	-0.0676914	0.0228425
	881	0.00889993	-0.0194312	0.0105312
	882	0.0162657	0.0375919	-0.0538576
	883	0.0124045	0.0455523	-0.0579569
	884	-0.0262808	0.00338378	0.022897
	885	-0.000351571	0.0131842	-0.0128326
	886	-0.0245904	0.021434	0.00315645
	887	0.00713859	-0.012168	0.00502943
	888	0.0143637	0.0214956	-0.0358593
	889	-0.00137034	0.000581034	0.000789303
	890	-0.00206169	0.0272904	-0.0252287
	891	-0.000925176	-0.0199969	0.0209221
	892	-0.00634875	0.0315435	-0.0251948
	893	0.0106921	0.00407869	-0.0147708
	894	0.0261729	-0.0565007	0.0303279
	895	0.00397091	0.0114279	-0.0153988
	896	0.00655171	-0.0235053	0.0169536
	897	0.0168995	-0.0264694	0.00956989
	898	-0.0423664	0.043215	-0.000848562
	899	-0.0260186	-0.0102298	0.0362484
	900	0.0100649	-0.0194971	0.00943218
	901	0.0273506	0.00086348	-0.0282141
	902	0.0437325	-0.0184192	-0.0253133
	903	0.00492683	0.0026425	-0.00756933
	904	0.0195491	-0.0519254	0.0323763
	905	0.00890235	0.0164925	-0.0253948
	906	0.0353052	-0.00266414	-0.0326411
	907	0.0216452	0.029691	-0.0513362
	908	0.0223342	0.00898891	-0.0313231
	909	0.0282546	-0.00279438	-0.0254603
	910	-0.0154592	0.0198466	-0.00438734
	911	0.0279647	0.0282167	-0.0561815
	912	0.0102279	-0.0166979	0.00647004
	913	-0.0549443	-0.0357724	0.0907167
	914	-0.0320698	0.0144371	0.0176326
	915	0.0310273	0.0307763	-0.0618036
	916	0.0105142	0.0147542	-0.0252684
	917	0.00858397	0.027079	-0.035663
	918	0.0357934	0.00271494	-0.0385084
	919	0.0431724	-0.00830524	-0.0348671
	920	0.0534479	-0.00817999	-0.0452679
	921	0.0257396	-0.021851	-0.00388859
	922	-0.0131239	0.0187104	-0.0055865
	923	-0.00935698	-0.0254915	0.0348485
	924	0.0566029	-0.0222364	-0.0343665
	925	0.0209877	0.00755974	-0.0285475
	926	0.0108687	-0.00225952	-0.00860921
	927	0.01372	0.00519984	-0.0189199
	928	-0.0209861	-0.00515154	0.0261376
	929	0.0109596	0.0113993	-0.0223589
	930	0.0156519	0.0124552	-0.0281072
	931	-0.00624338	-0.0270491	0.0332925
	932	0.0363786	0.00405988	-0.0404385
	933	0.00104137	0.0182996	-0.0193409
	934	0.0265157	0.0108794	-0.0373951
	935	-0.0123365	0.0260862	-0.0137497
	936	0.0305512	-0.0334742	0.00292297
	937	0.00377884	0.00942643	-0.0132053
	938	0.0152814	0.0148112	-0.0300926
	939	0.00901588	0.00610446	-0.0151203
	940	0.0185651	0.000922929	-0.019488
	941	-0.054776	-0.0349138	0.0896898
	942	0.027262	0.00861304	-0.0358751
	943	0.0183435	0.0255464	-0.0438899
	944	0.0433807	0.0337684	-0.0771491
	945	-0.000366658	0.0180038	-0.0176371
	946	-0.0282745	0.0164333	0.0118412
	947	-0.0158294	0.0106486	0.00518081
	948	0.0378611	-0.0272447	-0.0106164
	949	-0.0342942	0.00760545	0.0266888
	950	0.0415752	-0.0217341	-0.0198411
	951	-0.0172124	0.0202195	-0.00300711
	952	-0.0313986	0.0359995	-0.00460091
	953	-0.0106131	0.00626052	0.0043526
	954	-0.0411391	0.0359695	0.00516967
	955	0.0438795	0.0123604	-0.0562398
	956	0.00851114	0.00310916	-0.0116203
	957	0.0358589	-0.0123176	-0.0235413
	958	-0.00906083	0.031852	-0.0227912
	959	0.0390859	-0.0567099	0.017624
	960	0.00686434	-0.00343217	-0.00343217
	961	0.0289664	-0.0196003	-0.00936617
	962	-0.0175085	-0.00298837	0.0204968
	963	-0.00174964	0.0242945	-0.0225449
	964	-0.0133993	0.0071171	0.00628217
	965	0.0186111	0.00455367	-0.0231648
	966	-0.0122075	0.0314473	-0.0192398
	967	0.00842233	-0.0226866	0.0142642
	968	0.0261057	-0.00723124	-0.0188745
	969	-0.0424496	-0.017773	0.0602226
	970	0.0169054	0.0178866	-0.0347919
	971	0.022817	-0.0183715	-0.0044455
	972	0.00223479	0.0180727	-0.0203075
	973	0.0403432	-0.00683883	-0.0335043
	974	-0.0238289	0.023983	-0.000154165
	975	0.0151755	0.0202002	-0.0353757
	976	0.016725	0.0138803	-0.0306053
	977	0.00965108	0.00151346	-0.0111645
	978	-0.0476214	0.0293605	0.0182609
	979	-0.00279732	-0.00264174	0.00543906
	980	-0.0351659	0.0107377	0.0244282
	981	-0.0238908	0.0170966	0.00679421
	982	-0.0398254	0.0712966	-0.0314712
	983	-0.0426415	0.0245094	0.0181321
	984	-0.0160188	0.0414138	-0.025395
	985	-0.0261918	0.0205719	0.00561983
	986	0.00804472	0.0036716	-0.0117163
	987	0.0377165	-0.0410611	0.00334456
	988	-0.00440273	-0.0218067	0.0262094
	989	-0.0292447	0.032282	-0.00303725
	990	-0.0153945	0.0216163	-0.00622187
	991	-0.049423	0.0213946	0.0280284
	992	-0.0229107	0.0154218	0.0074889
	993	-0.015989	-0.015989	0.0319779
	994	-0.018204	0.0242513	-0.00604735
	995	0.0192424	-0.00328586	-0.0159566
	996	-0.0215245	0.0455936	-0.0240691
	997	-0.0134664	0.0297747	-0.0163083
	998	0.000313728	-0.00775971	0.00744598
	999	-0.00103514	0.0325407	-0.0315055
	1000	-0.0335675	0.00297251	0.030595
	1001	-0.0740883	0.0527809	0.0213075
	1002	0.0305646	0.00768063	-0.0382452
	1003	0.00156164	0.018522	-0.0200836
	1004	-0.0044317	-0.0019078	0.0063395
	1005	-0.0129422	-0.00166665	0.0146089
	1006	0.0105919	0.00585607	-0.016448
	1007	0.0116512	-0.0435422	0.0318911
	1008	0.0280625	0.00475189	-0.0328144
	1009	-0.0187455	0.0223914	-0.00364585
	1010	-0.063653	0.0425986	0.0210544
	1011	0.0236253	-0.0145848	-0.00904055
	1012	0.0424281	-0.0170988	-0.0253294
	1013	0.0254505	-0.0363763	0.0109257
	1014	0.0028455	-0.00422796	0.00138246
	1015	0.0257314	-0.0185951	-0.00713634
	1016	0.0365143	-0.0241545	-0.0123598
	1017	0.0346886	-0.0165048	-0.0181838
	1018	0.0240058	-0.0105827	-0.0134231
	1019	-0.022227	0.00311408	0.0191129
	1020	-0.0217715	0.0426371	-0.0208656
	1021	0.0225086	-0.00568916	-0.0168194
	1022	-0.0146345	-0.00498701	0.0196215
	1023	-0.0368965	0.0297755	0.00712102
	1024	-0.0594496	-0.0106487	0.0700983
	1025	-0.0251776	-0.0136566	0.0388341
	1026	-0.0619295	0.034199	0.0277305
	1027	-0.0429108	0.0255799	0.0173309
	1028	0.0540872	-0.0642698	0.0101826
	1029	-0.0360993	0.0618918	-0.0257924
	1030	0.0045204	0.00782173	-0.0123421
	1031	-0.0600577	0.0424552	0.0176025
	1032	-0.0419254	0.0195663	0.0223591
	1033	0.00344708	-0.0225737	0.0191266
	1034	-0.0408555	0.0207017	0.0201538
	1035	-0.0428164	0.0859557	-0.0431393
	1036	-0.0157308	-0.034565	0.0502958
	1037	-0.0551717	0.0194014	0.0357703
	1038	0.0235742	0.0102462	-0.0338204
	1039	-0.0621171	0.0258005	0.0363166
	1040	-0.0322555	-0.0313382	0.0635937
	1041	-0.0461916	0.0425198	0.00367185
	1042	-0.00295557	-0.0385279	0.0414835
	1043	0.00769959	0.0137213	-0.0214208
	1044	-0.00253268	-0.0116325	0.0141652
	1045	0.0244412	-0.00887254	-0.0155687
	1046	-0.0127286	-0.0195493	0.0322779
	1047	-0.0175371	-0.0255376	0.0430746
	1048	0.0125912	-0.00851711	-0.00407407
	1049	-0.0893146	0.0156925	0.0736221
	1050	0.0432625	-0.0285854	-0.0146771
	1051	-0.0262373	0.069494	-0.0432567
	1052	-0.0346399	0.0191112	0.0155287
	1053	0.00360977	0.00454962	-0.0081594
	1054	-0.0716235	0.00776297	0.0638606
	1055	-0.0527683	0.031192	0.0215762
	1056	-0.0537568	0.0333425	0.0204142
	1057	-0.0138131	-0.0158001	0.0296133
	1058	0.00386852	0.0218157	-0.0256842
	1059	-0.0295244	0.0368796	-0.00735523
	1060	-0.0329918	0.0126224	0.0203693
	1061	0.0280091	-0.0281071	9.79423e-05
	1062	-0.0619434	0.0342922	0.0276512
	1063	0.0168264	-0.0554136	0.0385872
	1064	-0.0167545	-0.00440744	0.021162
	1065	-0.0266194	0.0112294	0.0153899
	1066	-0.0136465	0.0294208	-0.0157743
	1067	-0.0105131	-0.0540791	0.0645922
	1068	-0.0185127	-0.0217262	0.0402389
	1069	-0.0556452	0.0773322	-0.021687
	1070	0.0121689	-0.0490361	0.0368672
	1071	0.00947288	0.00841457	-0.0178874
	1072	-0.00902847	-0.021293	0.0303215
	1073	0.0205125	-0.0361036	0.0155911
	1074	-0.0350932	-0.0113831	0.0464763
	1075	-0.00797406	0.013613	-0.0056389
	1076	-0.0207465	0.00257007	0.0181764
	1077	0.03892	-0.0419498	0.00302976
	1078	0.00200953	0.0236729	-0.0256825
	1079	0.0625195	-0.0400084	-0.022511
	1080	-0.0254219	-0.0327894	0.0582114
	1081	0.0259856	-0.0271513	0.00116569
	1082	-0.00600391	0.0281141	-0.0221102
	1083	-0.00538696	-0.0166256	0.0220126
	1084	-0.0227597	0.0304024	-0.00764271
	1085	-0.0559648	-0.0135362	0.069501
	1086	0.0280096	0.0187809	-0.0467905
	1087	0.00375168	-0.0558934	0.0521417
	1088	-0.0207016	0.00182826	0.0188733
	1089	-0.016115	-0.0240876	0.0402027
	1090	-0.0020033	-0.0337283	0.0357316
	1091	-0.0109221	-0.00286327	0.0137854
	1092	-0.0125538	7.55841e-05	0.0124782
	1093	-0.0150372	0.0784609	-0.0634237
	1094	-0.0479706	0.0265588	0.0214118
	1095	-0.0251273	0.0177121	0.0074151
	1096	-0.00572086	0.0427541	-0.0370333
	1097	-0.0421899	0.00723897	0.0349509
	1098	-0.0330892	0.0318267	0.00126244
	1099	-0.00924291	-0.00962182	0.0188647
	1100	-0.0627292	0.0171813	0.0455479
	1101	-0.0578752	0.019113	0.0387622
	1102	-0.021897	0.0222517	-0.00035469
	1103	-0.032766	0.018877	0.013889
	1104	0.00357898	0.0144894	-0.0180684
	1105	-0.00419123	-0.0011563	0.00534753
	1106	-0.00527814	0.0165862	-0.0113081
	1107	-0.000740325	-0.059196	0.0599364
	1108	0.0150671	-0.0241559	0.00908887
	1109	-0.011286	0.0107132	0.000572844
	1110	0.00876095	-0.0120544	0.00329344
	1111	-0.0504867	0.00326383	0.0472229
	1112	-0.0309586	-0.00991489	0.0408734
	1113	-0.0720169	0.0369927	0.0350242
	1114	-0.0335062	0.0221037	0.0114025
	1115	-0.0260931	0.00881143	0.0172817
	1116	-0.0289284	0.0411553	-0.0122269
	1117	0.00283398	0.00639232	-0.0092263
	1118	-0.0620896	0.067699	-0.00560945
	1119	0.0392271	-0.0387517	-0.000475342
	1120	-0.0665333	0.0106026	0.0559307
	1121	-0.0296565	0.018508	0.0111485
	1122	-0.0410667	0.0102853	0.0307814
	1123	-0.00370571	0.00739402	-0.00368831
	1124	-0.0180824	-0.00763085	0.0257132
	1125	0.0339039	0.00864486	-0.0425487
	1126	-0.000512116	0.0163103	-0.0157982
	1127	-0.0232849	0.0347672	-0.0114823
	1128	0.0078727	-0.0170158	0.00914314
	1129	-0.0226282	-0.0414932	0.0641215
	1130	0.0698688	-0.0415672	-0.0283016
	1131	0.0132738	0.019435	-0.0327088
	1132	0.024548	-0.00715952	-0.0173885
	1133	0.0447118	-0.01732	-0.0273917
	1134	-0.00272087	-0.0338266	0.0365475
	1135	-0.0191386	0.0138736	0.00526495
	1136	-0.0299636	-0.0129826	0.0429462
	1137	0.0108919	-0.00499511	-0.00589681
	1138	-0.0117545	0.0391469	-0.0273924
	1139	-0.0204389	-0.0103004	0.0307393
	1140	-0.0319839	0.0325462	-0.000562359
	1141	-0.0244136	0.0300278	-0.00561426
	1142	-0.00115583	0.00277635	-0.00162052
	1143	0.0125568	0.0064255	-0.0189823
	1144	-0.0146466	0.0102616	0.00438499
	1145	0.0161113	-0.0256202	0.00950886
	1146	0.0467813	-0.0407851	-0.00599613
	1147	-0.0248002	-0.0234291	0.0482293
	1148	-0.064655	0.0662699	-0.00161495
	1149	-0.0382408	0.0326241	0.00561674
	1150	-0.0198427	0.00540326	0.0144394
	1151	0.0177674	-0.0257627	0.00799528
	1152	-0.00439017	0.017516	-0.0131258
	1153	0.0557207	-0.0333393	-0.0223814
	1154	0.00697884	0.0230975	-0.0300764
	1155	0.00628887	0.0127838	-0.0190727
	1156	-0.0138482	0.0166665	-0.0028183
	1157	0.0143829	-0.0338398	0.0194569
	1158	-0.0198247	0.0167067	0.003118
	1159	0.00695103	-0.0305226	0.0235715
	1160	0.00289169	0.00750494	-0.0103966
	1161	0.015928	-0.00796401	-0.00796401
	1162	-0.0239745	0.0245209	-0.000546401
	1163	-0.0160136	0.0435754	-0.0275618
	1164	0.0125357	-5.12957e-05	-0.0124844
	1165	-0.00668522	-0.00667523	0.0133605
	1166	-0.0381974	0.0257986	0.0123988
	1167	0.0258126	-0.0069758	-0.0188368
	1168	0.00973395	-0.0114107	0.0016768
	1169	-0.00735992	0.00424657	0.00311335
	1170	-0.0111496	0.00459164	0.00655792
	1171	-0.0376889	0.0175115	0.0201773
	1172	0.0100025	-0.0142204	0.00421796
	1173	0.00823166	-0.00819307	-3.85894e-05
	1174	0.0545805	-0.0067719	-0.0478086
	1175	-0.0212488	0.0131877	0.0080611
	1176	0.042304	-0.0523189	0.010015
	1177	-0.0321076	0.00532105	0.0267865
	1178	0.0446469	-0.0195685	-0.0250785
	1179	0.00062739	0.01423	-0.0148574
	1180	0.0104253	0.0160744	-0.0264997
	1181	0.0633201	-0.0461112	-0.0172089
	1182	-0.0143117	0.01458	-0.00026826
	1183	-0.0733747	0.0226501	0.0507246
	1184	-0.0259532	-0.00187501	0.0278282
	1185	-0.0117608	-0.00329644	0.0150573
	1186	0.0382685	-0.0410462	0.00277767
	1187	0.0388987	-0.0538254	0.0149266
	1188	0.00381367	-0.0192421	0.0154284
	1189	0.015555	-0.00334055	-0.0122144
	1190	0.00929996	-0.0154641	0.00616415
	1191	-0.0220705	0.0471872	-0.0251167
	1192	0.0349214	-0.0287125	-0.00620887
	1193	-0.0405187	0.0344178	0.00610088
	1194	-0.0176668	-0.0176668	0.0353336
	1195	-0.00782757	-0.00234914	0.0101767
	1196	-0.0392808	0.0598818	-0.020601
	1197	0.0709237	-0.0576956	-0.0132281
	1198	-0.00704778	-0.000734325	0.00778211
	1199	0.0368899	-0.0297516	-0.00713836
	1200	-0.00975114	0.00475135	0.0049998
	1201	0.014629	0.0114896	-0.0261186
	1202	0.0128126	-0.0121745	-0.000638129
	1203	0.0295179	-0.0139592	-0.0155586
	1204	0.0514645	-0.031916	-0.0195485
	1205	-0.00231176	0.00925547	-0.00694371
	1206	-0.00257278	-0.00416544	0.00673822
	1207	0.039185	0.00296386	-0.0421488
	1208	-0.0141418	0.0580457	-0.0439038
	1209	-0.0338386	0.0274969	0.00634169
	1210	0.000754444	-0.0101519	0.00939745
	1211	0.0425445	-0.0155456	-0.0269989
	1212	0.0303452	-0.0116569	-0.0186884
	1213	-0.0170763	0.0341525	-0.0170763
	1214	0.0292935	-0.0189954	-0.0102981
	1215	-0.0116899	0.0210079	-0.009318
	1216	-0.0094258	0.0181741	-0.00874825
	1217	-0.0383781	1.42649e-05	0.0383638
	1218	-0.0195572	0.0334807	-0.0139235
	1219	0.0114753	-0.00467249	-0.00680285
	1220	-0.0451416	0.0182694	0.0268721
	1221	-0.0175863	-0.00201378	0.0196
	1222	-0.0114391	-0.00883721	0.0202763
	1223	-0.0331946	-0.00391671	0.0371113
	1224	0.0285542	0.0169025	-0.0454566
	1225	0.0260186	-0.00290489	-0.0231137
	1226	0.0123346	0.00872333	-0.021058
	1227	0.00891523	-0.0238231	0.0149079
	1228	-0.0227586	0.00744864	0.01531
	1229	-0.0445034	-0.00235223	0.0468556
	1230	-0.00908672	-0.0238569	0.0329436
	1231	0.0140145	0.0146744	-0.0286889
	1232	-0.00463944	-0.0437851	0.0484246
	1233	-0.034931	0.0275844	0.00734661
	1234	0.00583815	0.0109647	-0.0168028
	1235	0.00328917	0.00258314	-0.0058723
	1236	0.00751013	0.00469842	-0.0122086
	1237	-0.00572032	-0.0567905	0.0625108
	1238	0.00863166	0.0265839	-0.0352155
	1239	-0.0100682	0.00789974	0.00216844
	1240	-0.00710383	-0.0164698	0.0235736
	1241	-0.00143953	0.0280218	-0.0265823
	1242	0.0153946	-0.0343172	0.0189226
	1243	-0.0212661	0.00831359	0.0129525
	1244	-0.0523902	0.0548133	-0.00242306
	1245	-0.0320891	0.000185628	0.0319035
	1246	0.0163475	-0.0182212	0.00187363
	1247	-0.00327633	-0.0190312	0.0223075
	1248	-0.0493614	0.00910439	0.040257
	1249	0.00500781	-0.0101539	0.00514611
	1250	-0.020092	-0.0148739	0.0349659
	1251	0.0256501	0.0197672	-0.0454172
	1252	-0.00333983	0.0233039	-0.019964
	1253	-0.0189865	0.064211	-0.0452245
	1254	-0.0166135	-0.00462606	0.0212396

## Sheet: Figure 5d
Figure 5d
	Normalized responses of the superior colliculus cells across epochs after chemogenetically blocking corticocollicular projections in wild-type mice
		ES-LS	ES-VL	LS-VL
	Q-values	1	0.611139	0.978188
	Cell Index	ES-LS	ES-VL	LS-VL
	1	0.00794032	-0.0176651	0.00972481
	2	-0.00415625	-0.00952055	0.0136768
	3	-0.00616186	-0.00229483	0.00845669
	4	-0.0048995	-0.00449081	0.00939031
	5	0.019546	-0.0184318	-0.00111423
	6	0.00140856	-0.00697884	0.00557027
	7	-0.0101981	0.00520741	0.00499068
	8	-0.0158451	0.0137777	0.00206739
	9	-0.0124824	0.0202292	-0.00774677
	10	-0.0298033	-0.0132072	0.0430104
	11	-0.0156779	-0.0111736	0.0268516
	12	0.0297038	0.0167559	-0.0464597
	13	0.0284574	0.00675365	-0.0352111
	14	0.0329901	-0.0234445	-0.00954559
	15	0.0425679	-0.028426	-0.0141418
	16	-0.024463	-0.0292678	0.0537308
	17	0.00583608	0.0124328	-0.0182688
	18	0.0135532	0.0216169	-0.0351701
	19	0.0185383	-0.000326771	-0.0182115
	20	0.0147815	-0.0144739	-0.000307602
	21	0.0230687	-0.00438828	-0.0186804
	22	0.0392804	-0.00986277	-0.0294176
	23	-0.0152253	-0.0310783	0.0463037
	24	-0.00715284	-0.0227275	0.0298804
	25	0.0217745	-0.0186648	-0.0031097
	26	0.000444375	0.00689138	-0.00733576
	27	0.00357935	0.0348149	-0.0383943
	28	0.0107522	0.0393294	-0.0500816
	29	0.00941487	0.00111836	-0.0105332
	30	-0.00729827	0.0043254	0.00297287
	31	-0.00354412	0.00108004	0.00246408
	32	0.0046941	-0.0237084	0.0190143
	33	-0.00988914	-0.0202006	0.0300897
	34	0.00331857	-0.0166066	0.013288
	35	0.0290996	0.00312823	-0.0322279
	36	-0.00273465	0.0126969	-0.00996229
	37	0.00859759	0.0150246	-0.0236222
	38	-0.0216743	-0.0213444	0.0430188
	39	0.00374464	0.0114346	-0.0151792
	40	0.0182119	-0.0112062	-0.00700566
	41	0.026243	0.00993667	-0.0361797
	42	0.0206661	0.00487009	-0.0255362
	43	0.0175664	0.0122517	-0.0298181
	44	0.00856931	-0.00788664	-0.000682664
	45	-0.0136319	0.00701512	0.00661679
	46	0.0397312	0.00491382	-0.0446451
	47	0.0049747	-0.00445624	-0.000518468
	48	0.0395166	-0.00682174	-0.0326949
	49	0.039335	-0.00776575	-0.0315692
	50	0.0604904	-0.00724412	-0.0532463
	51	0.0708279	0.00365404	-0.074482
	52	0.0778572	-0.00482903	-0.0730282
	53	0.0824764	-0.000566837	-0.0819096
	54	-0.0238696	0.000297948	0.0235717
	55	-0.0425469	0.0102635	0.0322834
	56	0.0456333	-0.0196064	-0.0260269
	57	0.076078	-0.00768333	-0.0683947
	58	0.0726249	-0.00775268	-0.0648722
	59	0.0655443	-0.0118378	-0.0537065
	60	0.0903908	-0.0116737	-0.0787171
	61	-0.0461372	0.0109313	0.035206
	62	0.0117249	0.012364	-0.0240889
	63	-0.0795928	0.0118331	0.0677597
	64	-0.044114	0.0223091	0.0218049
	65	-0.0393892	-0.00123479	0.040624
	66	-0.0138109	0.00216322	0.0116477
	67	0.0926408	0.00272526	-0.095366
	68	0.0667478	-0.00962445	-0.0571233
	69	0.00126935	0.0154019	-0.0166713
	70	-0.0215851	-0.0062403	0.0278254
	71	-0.00779153	-0.0218881	0.0296796
	72	-0.0193334	-0.0158616	0.035195
	73	-0.0460676	0.00822038	0.0378473
	74	-0.0279162	0.01381	0.0141062
	75	-0.0344698	0.00672281	0.027747
	76	-0.035352	0.031468	0.00388396
	77	-0.0228639	-0.00542831	0.0282922
	78	0.0152758	0.00451212	-0.0197879
	79	0.0359977	-0.00654844	-0.0294493
	80	0.0322001	0.00952451	-0.0417246
	81	0.00372244	0.013884	-0.0176065
	82	-0.0269672	-0.0117763	0.0387436
	83	-0.0383275	-0.00933793	0.0476655
	84	0.0663925	-0.00996383	-0.0564287
	85	-0.114657	0.0348547	0.0798025
	86	-0.0749249	0.0188905	0.0560344
	87	0.00289014	0.00765763	-0.0105478
	88	-0.092831	0.0202105	0.0726204
	89	-0.00192699	0.0234425	-0.0215155
	90	0.0180961	0.0091883	-0.0272844
	91	0.0212814	0.0395309	-0.0608123
	92	0.021069	0.0221058	-0.0431748
	93	0.0199388	0.0181696	-0.0381084
	94	0.0209818	0.0116414	-0.0326232
	95	0.0500134	-0.00370133	-0.046312
	96	0.0158997	0.0267678	-0.0426676
	97	0.0340282	0.0425327	-0.076561
	98	0.0154456	0.032109	-0.0475546
	99	-0.0691917	0.00398164	0.0652101
	100	-0.00895433	-0.013145	0.0220993
	101	-0.0364964	-0.00509692	0.0415933
	102	-0.0243316	0.00521695	0.0191147
	103	-0.0232179	-0.0159082	0.0391262
	104	-0.0143607	-0.0177424	0.0321031
	105	-0.0160078	-0.027401	0.0434087
	106	-0.0327404	-0.0209027	0.0536431
	107	-0.0337164	-0.0116042	0.0453207
	108	-0.0107735	-0.00621995	0.0169935
	109	0.0393707	0.00478703	-0.0441578
	110	-0.0195151	0.0100347	0.00948043
	111	0.0201554	0.00563841	-0.0257938
	112	-0.00294287	-0.0048028	0.00774567
	113	-0.0155522	0.010162	0.00539013
	114	0.0140495	-0.00428366	-0.00976587
	115	2.96303e-05	0.00339592	-0.00342555
	116	-0.00135365	0.00124494	0.000108704
	117	-0.128313	0.0114896	0.116824
	118	-0.0823923	-0.0133057	0.095698
	119	-0.0491052	-0.00256773	0.051673
	120	-0.0593224	-0.00986312	0.0691855
	121	-0.0754906	0.0067692	0.0687214
	122	-0.0548702	-0.0238536	0.0787237
	123	-0.0470894	-0.0246349	0.0717243
	124	-0.0420528	-0.00963404	0.0516869
	125	-0.0496028	-0.0206697	0.0702724
	126	0.0387887	0.00365488	-0.0424436
	127	0.053926	-0.0252991	-0.0286269
	128	-0.0278828	0.0188599	0.00902296
	129	-0.032129	0.0141236	0.0180054
	130	-0.0630606	0.00655265	0.056508
	131	0.00730359	0.0281388	-0.0354424
	132	-0.0513446	0.0132069	0.0381378
	133	-0.135809	-0.0182379	0.154047
	134	-0.0978813	-0.0147336	0.112615
	135	-0.0821215	-0.0548831	0.137005
	136	-0.130394	-0.0374591	0.167853
	137	-0.100688	-0.0332072	0.133895
	138	-0.0933987	-0.0435061	0.136905
	139	-0.00676449	0.0218448	-0.0150803
	140	0.000138033	0.0215412	-0.0216793
	141	-0.00895354	-0.0110273	0.0199808
	142	-0.0414415	-0.0184859	0.0599274
	143	0.0545466	0.00272284	-0.0572695
	144	0.0720667	-0.00383568	-0.068231
	145	-0.0804717	0.000271901	0.0801998
	146	-0.0185472	0.0193858	-0.000838644
	147	-0.0347701	-0.00397656	0.0387467
	148	-0.0708416	0.00329781	0.0675437
	149	-0.0946984	-0.00704984	0.101748
	150	-0.100439	0.00261005	0.0978288
	151	-0.036092	-0.0208162	0.0569082
	152	-0.00612291	0.0101279	-0.00400499
	153	-0.0846699	0.00998182	0.074688
	154	-0.04839	-0.00300401	0.051394
	155	-0.0443203	-0.0160387	0.060359
	156	-0.0159603	-0.0200609	0.0360212
	157	-0.0388605	0.015016	0.0238445
	158	-0.0285189	-0.0333603	0.0618792
	159	-0.0686145	0.0260507	0.0425638
	160	-0.0284953	-0.0228116	0.0513068
	161	-0.000525387	0.00492212	-0.00439673
	162	-0.0820913	0.00206348	0.0800278
	163	0.00453227	0.00801124	-0.0125435
	164	-0.0187979	-0.0136967	0.0324946
	165	-0.0539581	0.0107504	0.0432077
	166	-0.0293523	-0.0172209	0.0465732
	167	0.00698229	-0.0152167	0.00823445
	168	0.0048289	-0.000258704	-0.0045702
	169	0.00953409	-0.01391	0.00437592
	170	0.00860792	-0.0120716	0.00346364
	171	-0.00775443	0.00476494	0.00298949
	172	0.00231011	-0.00766094	0.00535083
	173	-0.00572967	0.019193	-0.0134633
	174	0.00154365	0.0128967	-0.0144403
	175	-0.0420916	0.0498282	-0.00773657
	176	-0.00285294	-0.0397459	0.0425989
	177	-0.0122463	0.0439649	-0.0317187
	178	-0.0183542	0.0261267	-0.00777253
	179	-0.0124981	0.0102232	0.00227489
	180	-0.0388508	0.0387309	0.000119902
	181	-0.0173812	0.0179942	-0.000612948
	182	-0.00145386	0.00484542	-0.00339157
	183	0.00340286	0.00788302	-0.0112859
	184	-0.0108548	0.0240171	-0.0131623
	185	-0.017362	0.0204305	-0.00306848
	186	0.000176643	-0.00223364	0.002057
	187	-0.000561474	-0.0128886	0.0134501
	188	-0.00326043	0.0082863	-0.00502588
	189	-0.0221195	0.00121125	0.0209083
	190	-0.00193476	0.00159012	0.00034464
	191	-0.00315765	-0.0129999	0.0161575
	192	0.00993719	-0.0162494	0.00631223
	193	0.00918175	0.00632205	-0.0155038
	194	0.0329309	0.011128	-0.0440589
	195	0.00323713	-0.00951361	0.00627648
	196	0.0173536	-0.00233845	-0.0150152
	197	-0.00237237	-0.0265034	0.0288758
	198	-0.0294169	-0.0110131	0.04043
	199	-0.0141758	-0.00398886	0.0181647
	200	-0.0105584	-0.015557	0.0261154
	201	0.0061469	0.00252779	-0.00867469
	202	0.0029105	0.0292184	-0.0321289
	203	0.0118602	0.00871281	-0.020573
	204	0.00274181	-0.00969861	0.0069568
	205	-0.0147492	-0.0144799	0.0292291
	206	-0.0128854	-0.0141806	0.027066
	207	0.00441818	-0.00282721	-0.00159097
	208	-0.00631445	-0.000983147	0.0072976
	209	0.00283406	-0.00091351	-0.00192055
	210	-0.0056249	0.00404214	0.00158276
	211	-0.0182836	0.0173952	0.000888481
	212	-0.00271033	-0.000508143	0.00321847
	213	0.000422977	-0.00980498	0.009382
	214	-0.0067008	-0.014862	0.0215628
	215	-0.0166882	-0.0138668	0.0305549
	216	0.0101534	-0.0043562	-0.00579717
	217	-0.0101415	-0.00762891	0.0177704
	218	0.00665973	0.0169826	-0.0236423
	219	0.0273651	-0.015761	-0.0116041
	220	0.00578375	0.013463	-0.0192467
	221	0.0104439	0.000965717	-0.0114097
	222	0.00645351	0.0257374	-0.0321909
	223	0.034001	0.0195285	-0.0535295
	224	0.0391079	-0.0102848	-0.028823
	225	0.00203519	-0.00940501	0.00736983
	226	0.0180702	-0.00903508	-0.00903508
	227	0.0247204	-0.00238488	-0.0223355
	228	0.00975052	0.00785021	-0.0176007
	229	0.000773489	0.00560393	-0.00637742
	230	0.0048557	0.0188307	-0.0236864
	231	0.000227964	0.028891	-0.0291189
	232	0.0235189	-0.0193641	-0.00415483
	233	-0.00616879	-0.024705	0.0308738
	234	-0.0200648	0.018782	0.00128284
	235	0.023253	-0.00752333	-0.0157297
	236	-0.00336544	0.0132575	-0.00989203
	237	-0.00117472	0.00469785	-0.00352312
	238	0.0172871	-0.0125937	-0.00469341
	239	-0.012116	-0.00993576	0.0220518
	240	-0.0080847	-0.0163716	0.0244563
	241	0.0202691	0.010048	-0.030317
	242	-0.00526849	-0.000511241	0.00577973
	243	0.0418586	-0.00862401	-0.0332346
	244	-0.00922249	-0.0167954	0.0260179
	245	0.0038721	-0.0172824	0.0134103
	246	0.0187238	-0.0138164	-0.00490742
	247	0.000871012	-0.0197069	0.0188359
	248	-0.00624408	-0.0257066	0.0319507
	249	-0.0272059	0.000752944	0.0264529
	250	0.00946524	-0.0123023	0.00283708
	251	-0.00404253	-0.00281967	0.0068622
	252	0.00253892	-0.00840619	0.00586727
	253	-0.033455	0.00592484	0.0275301
	254	0.00435515	0.0240136	-0.0283688
	255	0.00181151	-0.0163837	0.0145722
	256	-0.00629158	0.00016905	0.00612253
	257	0.00168578	0.0012474	-0.00293318
	258	-0.0078484	0.00640516	0.00144324
	259	-0.00428199	0.0127522	-0.00847017
	260	0.0104648	-0.00518269	-0.00528215
	261	0.0174315	0.00840735	-0.0258389
	262	0.0404953	0.00563635	-0.0461317
	263	-0.000470823	0.00169509	-0.00122427
	264	-0.00767836	-0.00591237	0.0135907
	265	0.00703001	-0.0101592	0.0031292
	266	-0.00578271	-0.00135554	0.00713824
	267	0.0349079	-0.0216552	-0.0132527
	268	0.00980939	-0.0206894	0.01088
	269	0.0170572	0.0125276	-0.0295848
	270	0.0237418	0.00471385	-0.0284556
	271	0.0482863	0.0213799	-0.0696663
	272	0.0194705	-0.0297801	0.0103096
	273	-0.0038312	-0.00440246	0.00823366
	274	-0.00825921	-0.0132478	0.021507
	275	0.000263197	-0.0170485	0.0167853
	276	-0.00493925	0.00029583	0.00464342
	277	0.0131196	-0.0144966	0.00137703
	278	-0.00196362	0.00738558	-0.00542195
	279	-0.00602925	-0.00448697	0.0105162
	280	0.0290486	-0.0159891	-0.0130595
	281	0.0237576	-0.00838128	-0.0153763
	282	0.0242329	-0.0133566	-0.0108763
	283	0.0124701	-0.0127569	0.000286806
	284	0.0130905	-0.0156273	0.00253675
	285	0.0247443	-0.0123668	-0.0123775
	286	-0.0123457	0.0150134	-0.00266773
	287	-0.0147782	0.0151017	-0.00032347
	288	-0.0290184	-0.0145937	0.0436121
	289	0.0204112	-0.0133375	-0.00707368
	290	-0.0024811	-0.00582166	0.00830276
	291	0.00406913	-0.00797211	0.00390298
	292	0.000361751	0.0101368	-0.0104986
	293	0.00842933	-0.0075055	-0.00092383
	294	0.00163119	-0.00980978	0.00817859
	295	-0.00724503	-0.00387401	0.011119
	296	0.000367105	-0.0230016	0.0226345
	297	-0.00973853	0.0273531	-0.0176145
	298	-0.0331707	0.00194511	0.0312256
	299	0.00950972	-0.00490235	-0.00460736
	300	0.00696946	0.0051504	-0.0121199
	301	0.000304102	-0.00377851	0.00347441
	302	0.00538651	0.00225745	-0.00764395
	303	0.00470757	0.00851538	-0.0132229
	304	-0.000726926	0.0170589	-0.016332
	305	0.0192852	0.0144435	-0.0337287
	306	0.00536939	-0.00818238	0.00281299
	307	0.00225007	0.00705747	-0.00930753
	308	6.41339e-05	0.0106027	-0.0106669
	309	0.0100874	0.0293222	-0.0394096
	310	0.024749	-0.0393625	0.0146135
	311	0.0183947	0.00336308	-0.0217578
	312	0.0326044	0.000279377	-0.0328838
	313	0.0164587	0.00220895	-0.0186677
	314	0.0143689	-0.00313305	-0.0112358
	315	0.0131074	-0.0175747	0.00446736
	316	-0.00358211	-0.00580811	0.00939022
	317	0.0310491	0.0188916	-0.0499407
	318	0.0308165	0.0392872	-0.0701038
	319	0.0112905	-0.00905255	-0.002238
	320	0.000459602	-0.0110122	0.0105526
	321	0.00287542	0.00875917	-0.0116346
	322	-0.00472156	-0.00344456	0.00816612
	323	0.0115516	-0.0149564	0.00340479
	324	0.0179313	-0.0158772	-0.00205415
	325	0.0153856	0.00960108	-0.0249866
	326	0.0213271	0.0179868	-0.0393139
	327	-0.0022167	-0.00600218	0.00821887
	328	0.0068179	-0.0248787	0.0180608
	329	-0.00192655	0.00524496	-0.00331841
	330	0.0361722	0.0167696	-0.0529418
	331	0.0179565	0.00303892	-0.0209954
	332	-0.0173161	-0.00809087	0.025407
	333	-0.00464367	-0.0187439	0.0233876
	334	0.0241533	0.0493489	-0.0735022
	335	-0.0132577	0.0191175	-0.00585987
	336	0.00974135	-0.0128922	0.00315081
	337	0.00262946	-0.00473485	0.00210539
	338	0.00326755	-0.0081414	0.00487385
	339	0.0134893	-0.000336924	-0.0131524
	340	0.0172025	0.0148288	-0.0320313
	341	0.00919042	-0.0107105	0.00152006
	342	0.00439504	0.0076636	-0.0120586
	343	-0.0129652	-0.00564164	0.0186068
	344	-0.0289432	0.0158153	0.0131279
	345	-0.0232139	0.0137928	0.00942112
	346	-0.045318	-0.00419318	0.0495111
	347	-0.0348027	0.00779266	0.0270101
	348	-0.037966	0.0140333	0.0239327
	349	-0.00145095	-0.00839689	0.00984784
	350	-0.0133979	-0.0131571	0.026555
	351	-0.0570279	-0.00215971	0.0591876
	352	0.012348	-0.0242394	0.0118914
	353	-0.0257027	0.0058672	0.0198355
	354	-0.0510218	0.00518309	0.0458387
	355	-0.0121125	0.0377086	-0.0255961
	356	-0.0503676	0.0114383	0.0389293
	357	-0.0330918	0.0292523	0.0038395
	358	0.0125168	-0.0237143	0.0111975
	359	0.0260117	-0.0708857	0.0448739
	360	0.0184416	-0.0246186	0.00617694
	361	-0.0168861	-0.0199614	0.0368475
	362	-0.0186362	0.0229619	-0.00432574
	363	0.0186089	-0.0174189	-0.00119007
	364	0.0394481	-0.0366886	-0.00275944
	365	0.00941283	0.0222081	-0.0316209
	366	0.0119457	0.0223251	-0.0342707
	367	0.0131807	-0.0074037	-0.00577701
	368	0.0281133	-0.0298995	0.00178613
	369	0.0276959	0.0419468	-0.0696427
	370	-0.0333537	0.0613815	-0.0280278
	371	-0.0286259	0.0125012	0.0161247
	372	0.00190527	-0.00191753	1.22607e-05
	373	-0.0467038	0.0370652	0.0096386
	374	-0.00159177	0.0105566	-0.00896481
	375	0.0267531	-0.053398	0.0266449
	376	0.0014277	-0.0332254	0.0317977
	377	-0.0130166	0.00968886	0.00332771
	378	0.0418027	-0.0244491	-0.0173536
	379	NaN	NaN	0
	380	0.0280711	0.0167943	-0.0448654
	381	-0.00270973	0.036774	-0.0340642
	382	0.0236048	-0.0014205	-0.0221843
	383	0.0372581	0.00884495	-0.0461031
	384	0.00324692	0.0116709	-0.0149178
	385	0.0647317	-0.0162717	-0.04846
	386	0.050866	-0.0224695	-0.0283965
	387	0.0634324	-0.0334716	-0.0299608
	388	-0.0351451	0.0387679	-0.00362276
	389	-0.0498517	0.035656	0.0141958
	390	0.0133749	-0.0172691	0.00389422
	391	NaN	NaN	0
	392	NaN	NaN	0
	393	0.057867	-0.041355	-0.016512
	394	0.0238981	-0.0258509	0.0019528
	395	0.00951265	-0.0153885	0.00587581
	396	0.0831898	-0.0271615	-0.0560284
	397	0.00611502	-0.0554643	0.0493493
	398	-0.00739112	0.0372332	-0.0298421
	399	-0.0268569	-0.0236271	0.0504841
	400	0.0283259	-0.0349305	0.00660458
	401	-0.00499422	-0.0174427	0.0224369
	402	-0.000147003	-0.00145932	0.00160632
	403	-0.0278067	0.011555	0.0162517
	404	NaN	NaN	0
	405	0.000351946	-0.0244422	0.0240902
	406	0.00470941	-0.00176618	-0.00294323
	407	0.0134882	-0.0334229	0.0199347
	408	NaN	NaN	0
	409	-0.0335454	0.00228038	0.031265
	410	-0.0200256	0.00649429	0.0135313
	411	0.0355305	-0.011951	-0.0235795
	412	0.0170359	-0.034842	0.0178061
	413	-0.0359023	0.0123946	0.0235077
	414	0.00787611	0.0125786	-0.0204547
	415	0.0104983	-0.0578869	0.0473886
	416	-0.00270726	0.0154049	-0.0126977
	417	-0.0990924	0.206856	-0.107763
	418	0.0686785	-0.0407222	-0.0279564
	419	0.0156753	-0.0127098	-0.00296547
	420	0.00826213	-0.0289667	0.0207046
	421	NaN	-0.0270112	0.0270112
	422	-0.0166203	-0.0208577	0.037478
	423	NaN	NaN	0

## Sheet: Figure 5f
Figure 5f
	Normalized responses of the superior colliculus cells across epochs after chemogenetically blocking corticocollicular projections in Scn2a+/- mice
		ES-LS	ES-VL	LS-VL
	Q-values	0.998346	0.999115	1
	Cell Index	ES-LS	ES-VL	LS-VL
	1	0.00191802	0.00385281	-0.00577083
	2	0.00405948	-0.00763667	0.00357719
	3	-0.000369041	0.0263199	-0.0259509
	4	-0.0157256	0.0243807	-0.00865512
	5	0.000797392	0.0049249	-0.00572229
	6	-0.0197462	0.0147236	0.00502255
	7	-0.0340295	0.0197892	0.0142402
	8	0.0116051	0.0116332	-0.0232384
	9	0.00117514	0.000179522	-0.00135467
	10	-0.00276866	0.0229346	-0.0201659
	11	-0.019256	-0.00096437	0.0202204
	12	-0.00858938	0.00154204	0.00704734
	13	-0.00459261	0.00109199	0.00350062
	14	-0.0188429	0.0267146	-0.00787173
	15	0.000268469	0.0138131	-0.0140816
	16	0.0298481	-0.0126469	-0.0172012
	17	0.00445037	0.0175823	-0.0220327
	18	-0.0183352	-0.00301758	0.0213527
	19	0.00863443	-0.0289541	0.0203197
	20	-0.0168233	-0.0106735	0.0274968
	21	-0.00316521	0.0117091	-0.00854391
	22	0.00797468	-0.0100928	0.00211815
	23	0.0044755	0.0202277	-0.0247032
	24	-0.00420245	0.00954596	-0.00534351
	25	-0.0111957	0.0178367	-0.006641
	26	-0.0155194	0.00175361	0.0137658
	27	0.0149741	-0.00171769	-0.0132564
	28	-0.0120903	0.023971	-0.0118807
	29	0.0140399	-0.00205933	-0.0119805
	30	-0.00534884	-0.0166346	0.0219834
	31	-0.00753589	0.011312	-0.00377614
	32	-0.0160196	0.0299809	-0.0139613
	33	-0.0183506	0.0317466	-0.013396
	34	0.00612923	0.0147869	-0.0209161
	35	0.0160311	-0.00277667	-0.0132544
	36	-0.00534926	0.0148373	-0.009488
	37	0.006984	0.019767	-0.026751
	38	-0.0404419	0.0290577	0.0113841
	39	0.00237755	0.0130622	-0.0154397
	40	-0.0607454	0.0300081	0.0307373
	41	-0.0125887	-0.0130219	0.0256106
	42	-0.00688262	-0.00419934	0.011082
	43	-0.0268472	-0.00882553	0.0356728
	44	0.00739947	-0.0162706	0.00887113
	45	0.000852317	-0.00431032	0.003458
	46	-0.00455543	-0.00468457	0.00924001
	47	0.0320589	0.0133765	-0.0454354
	48	0.0189672	0.00777924	-0.0267464
	49	0.0113275	-0.0368316	0.0255041
	50	-0.00211404	0.00733501	-0.00522098
	51	0.00661332	-0.00931731	0.00270398
	52	0.0294271	-0.0178486	-0.0115784
	53	0.0264966	0.00477496	-0.0312715
	54	0.014038	-0.0142978	0.000259811
	55	0.0243572	-0.00229263	-0.0220646
	56	0.0187828	-0.00379712	-0.0149857
	57	0.0447797	-0.0305663	-0.0142134
	58	0.0317781	-0.0316884	-8.97325e-05
	59	0.0100209	-0.0393161	0.0292952
	60	0.0346836	-0.00675099	-0.0279326
	61	0.039424	-0.00553941	-0.0338846
	62	0.0315926	0.00554856	-0.0371412
	63	0.00961088	-0.0112587	0.00164782
	64	-0.00787146	0.00767932	0.000192143
	65	-0.0151986	0.015279	-8.04629e-05
	66	-0.0216687	0.0142675	0.00740123
	67	-0.0232545	0.00751991	0.0157346
	68	-0.0026051	0.0144813	-0.0118762
	69	-0.00600382	-0.00282109	0.00882491
	70	0.0323387	0.0187654	-0.0511041
	71	-0.00825024	0.00492787	0.00332238
	72	0.00252562	0.0114839	-0.0140095
	73	0.0019247	0.0245905	-0.0265152
	74	0.00578027	0.00849448	-0.0142747
	75	-0.00422021	0.0158525	-0.0116323
	76	0.00299275	-0.00582441	0.00283166
	77	-0.00823581	0.00616219	0.00207361
	78	-0.0138932	0.0258438	-0.0119506
	79	-0.00804205	-0.00244344	0.0104855
	80	0.013869	0.0128636	-0.0267326
	81	0.00132546	0.00398862	-0.00531408
	82	-0.00259426	0.00377215	-0.00117789
	83	-0.0171288	-0.00855747	0.0256862
	84	0.0235523	0.00988302	-0.0334354
	85	0.0329476	-0.0351325	0.00218485
	86	-0.026207	0.0499308	-0.0237238
	87	0.0603029	0.000559977	-0.0608629
	88	-0.0275774	0.0195139	0.00806346
	89	0.0104015	-0.0107757	0.000374136
	90	0.0270933	0.00774875	-0.034842
	91	-0.00404165	-0.00258047	0.00662213
	92	-0.0192987	0.0455841	-0.0262855
	93	-0.0119089	-0.0166459	0.0285548
	94	-0.0142281	-0.0311506	0.0453786
	95	0.0101478	-0.0104191	0.000271364
	96	0.031973	-0.0509259	0.0189529
	97	0.0342098	-0.0352037	0.000993889
	98	-0.0224209	0.0254184	-0.0029975
	99	-0.0574408	0.0380727	0.0193681
	100	-0.000223986	-0.0072613	0.00748528
	101	-0.058409	0.00489157	0.0535175
	102	-0.103648	0.0605311	0.0431172
	103	-0.0378711	0.0231037	0.0147674
	104	-0.03627	0.0107731	0.0254969
	105	0.00605789	-0.00295805	-0.00309985
	106	0.0117525	0.0121538	-0.0239063
	107	-0.0130787	0.0212166	-0.00813789
	108	-0.0840077	0.0564391	0.0275685
	109	-0.0908058	0.0515385	0.0392674
	110	-0.0882317	0.0534589	0.0347728
	111	0.00504394	-0.0164019	0.011358
	112	-0.0542264	0.0293731	0.0248533
	113	-0.00192103	0.00151335	0.000407683
	114	-0.0131833	0.0122968	0.000886466
	115	-0.00851105	-0.00973556	0.0182466
	116	-0.0262664	0.0465909	-0.0203245
	117	0.00603483	-0.0141638	0.00812894
	118	0.036937	-0.00749948	-0.0294375
	119	-0.0775667	0.0455985	0.0319682
	120	-0.0386482	0.0125513	0.0260968
	121	0.0159188	0.0199388	-0.0358576
	122	-0.00380824	0.0121157	-0.00830743
	123	0.035848	0.00548766	-0.0413357
	124	-0.0141865	0.0213018	-0.00711532
	125	-0.0548234	0.00788353	0.0469399
	126	0.0146011	-0.00903328	-0.0055678
	127	-0.0444703	-0.0167068	0.0611772
	128	-0.0595827	0.0589266	0.000656064
	129	-0.0576531	0.0145355	0.0431176
	130	-0.0279572	0.011337	0.0166201
	131	0.0172232	0.0103196	-0.0275428
	132	-0.0285051	0.0296342	-0.00112905
	133	-0.00907499	0.0031464	0.00592859
	134	0.0166206	-0.0143033	-0.00231734
	135	-0.0171294	0.0142992	0.00283017
	136	-0.00520608	-0.000880608	0.00608669
	137	-0.0887876	0.0602422	0.0285454
	138	-0.0682916	0.0370582	0.0312335
	139	-0.0236463	0.00119613	0.0224501
	140	-0.0148803	-0.0158785	0.0307588
	141	0.0098997	-0.0343567	0.024457
	142	0.00924426	-0.0323829	0.0231387
	143	-0.00497421	0.0166957	-0.0117214
	144	0.0386384	-0.0336699	-0.00496849
	145	0.0128005	-0.00197613	-0.0108244
	146	-0.0220041	-0.0175738	0.0395779
	147	-0.000903827	-0.00626457	0.00716839
	148	0.00852084	-0.0276284	0.0191076
	149	0.0496427	-0.0248213	-0.0248213
	150	0.00358506	0.0194914	-0.0230764
	151	0.00426665	0.00476125	-0.0090279
	152	-0.0219855	0.00532968	0.0166558
	153	0.0233429	0.00216456	-0.0255074
	154	0.00786971	0.00924269	-0.0171124
	155	0.00641583	-0.0145869	0.00817112
	156	-0.020973	0.021368	-0.000395006
	157	-0.0117802	0.00932081	0.00245942
	158	0.0105442	0.00766641	-0.0182106
	159	0.0158191	0.0124999	-0.0283189
	160	-0.00275385	0.0113748	-0.00862094
	161	-0.0125063	-0.000483292	0.0129896
	162	0.0111227	-0.0139683	0.00284557
	163	-0.0113221	0.00374645	0.0075756
	164	-0.0174197	-0.00959791	0.0270176
	165	-0.0149529	-0.00607617	0.0210291
	166	-0.0185644	-0.000517273	0.0190817
	167	0.0185785	0.0120349	-0.0306134
	168	-0.00716411	0.0169729	-0.00980882
	169	0.0219999	0.0148334	-0.0368333
	170	0.0125308	-0.0261771	0.0136463
	171	0.0186662	0.00361354	-0.0222797
	172	0.0141307	0.00805872	-0.0221894
	173	0.0212653	0.0118011	-0.0330664
	174	0.0302238	-0.0039032	-0.0263206
	175	-0.0140239	0.0117794	0.00224454
	176	-0.00844575	0.000461148	0.0079846
	177	0.0103832	-0.000153123	-0.0102301
	178	0.025261	-0.00877506	-0.0164859
	179	0.00591385	-0.00295693	-0.00295693
	180	-0.0121954	-0.0266129	0.0388083
	181	0.00119913	-0.0141522	0.0129531
	182	0.0360706	0.0141985	-0.050269
	183	-0.0344986	-0.000412408	0.034911
	184	-0.0378351	0.0148461	0.022989
	185	-0.0380139	0.0222194	0.0157945
	186	-0.0318389	-0.00299919	0.0348381
	187	-0.00204544	0.00356168	-0.00151625
	188	0.00348902	0.0072858	-0.0107748
	189	-0.00883978	0.0244118	-0.015572
	190	0.0281193	0.0147357	-0.042855
	191	0.0123642	0.00863908	-0.0210032
	192	0.0186055	-0.0159535	-0.00265202
	193	-0.0195696	0.00218476	0.0173848
	194	-0.0342009	0.0448039	-0.010603
	195	-0.0775393	0.00112571	0.0764136
	196	-0.0104895	-0.00374434	0.0142339
	197	0.00477242	-0.0203446	0.0155722
	198	0.00560595	0.0127581	-0.0183641
	199	-0.00789154	0.00433654	0.003555
	200	-0.0167288	0.00463169	0.0120971
	201	-0.0193779	0.00369634	0.0156815
	202	-0.0235566	0.00206875	0.0214879
	203	-0.00176	-0.0135498	0.0153098
	204	-0.00306424	-0.00191635	0.0049806
	205	-0.0276916	0.0129905	0.0147011
	206	-0.0264166	0.00910161	0.017315
	207	-0.00916748	-0.00176564	0.0109331
	208	-0.0345642	-0.00117451	0.0357387
	209	-0.0227145	0.0180059	0.00470858
	210	-0.032847	0.0124958	0.0203511
	211	0.0121434	-0.0157267	0.00358329
	212	0.0202166	0.00749579	-0.0277124
	213	-0.0321007	0.0321308	-3.00278e-05
	214	-0.00861761	-0.0287633	0.0373809
	215	-0.0115184	-0.00813064	0.019649
	216	-0.0363946	0.00730329	0.0290913
	217	-0.0247669	0.00943477	0.0153321
	218	-0.0135146	-0.0078411	0.0213557
	219	0.00890112	0.0088325	-0.0177336
	220	-0.0497684	0.0258588	0.0239096
	221	-0.0207056	0.00801125	0.0126943
	222	-0.00604236	-0.00461936	0.0106617
	223	-0.0024974	-0.0170505	0.0195479
	224	0.00958812	0.00184583	-0.011434
	225	-9.20752e-05	-0.00948557	0.00957765
	226	-0.0135413	-0.00656525	0.0201066
	227	-0.0212082	0.00135995	0.0198482
	228	-0.0283617	0.00568626	0.0226754
	229	-0.0272368	0.00897778	0.018259
	230	-0.0276475	-0.00835018	0.0359977
	231	-0.0265103	0.00907721	0.0174331
	232	-0.0218295	0.0240013	-0.00217175
	233	-0.0107931	-0.0138666	0.0246597
	234	-0.0238123	0.00891022	0.014902
	235	-0.0174291	0.0124494	0.00497973
	236	0.0102539	-0.0287029	0.018449
	237	-0.0332562	-0.0128669	0.0461231
	238	-0.0119914	-0.019956	0.0319474
	239	0.00479325	-0.00574251	0.000949257
	240	-0.0309265	0.0199192	0.0110074
	241	-0.0211643	-0.00787384	0.0290381
	242	-0.0318783	0.00952815	0.0223502
	243	-0.0282316	0.0105643	0.0176672
	244	-0.00388796	-0.0018483	0.00573626
	245	-0.0168829	0.0274592	-0.0105763
	246	-0.0344354	0.0272441	0.00719136
	247	-0.0196461	0.0396028	-0.0199567
	248	-0.00643798	0.00651294	-7.49619e-05
	249	0.0171905	0.00368001	-0.0208706
	250	-0.00411271	0.000110653	0.00400206
	251	0.00824469	0.00834391	-0.0165886
	252	-0.0378514	-0.000230482	0.0380819
	253	-0.0321388	0.00120204	0.0309368
	254	-0.0132914	0.0152673	-0.00197591
	255	0.0165187	0.00164978	-0.0181685
	256	0.0303035	0.00431428	-0.0346177
	257	-0.00230925	0.0276761	-0.0253669
	258	-0.0137485	-0.00417805	0.0179266
	259	-0.0243319	0.00814992	0.016182
	260	-0.030849	0.0111904	0.0196586
	261	-0.00143986	-0.00607063	0.00751049
	262	-0.0109485	0.0157643	-0.00481576
	263	-0.00158468	0.00624245	-0.00465777
	264	-0.000914283	-0.00276764	0.00368192
	265	0.000343472	0.00871376	-0.00905723
	266	-0.0219736	0.00567741	0.0162962
	267	0.00221126	-0.00666846	0.00445719
	268	-0.00986365	0.00779582	0.00206783
	269	-0.0142193	0.0195906	-0.00537131
	270	0.0187448	-0.00133958	-0.0174053
	271	-0.0167505	-0.00760768	0.0243581
	272	0.0404086	-0.0184091	-0.0219995
	273	-0.0084207	-0.00406435	0.0124851
	274	0.00361322	-0.00983415	0.00622093
	275	-0.0128004	-0.0102732	0.0230736
	276	-0.0081176	-0.0104523	0.0185699
	277	-0.00624258	-0.0218038	0.0280464
	278	-0.0138314	-0.0267622	0.0405936
	279	-0.0122182	0.0210844	-0.00886617
	280	-0.0257276	0.013434	0.0122937
	281	-0.0161185	0.0115722	0.00454634
	282	-0.000408715	-0.0102488	0.0106575
	283	-0.0346797	0.0358788	-0.00119911
	284	0.0038666	-0.0123582	0.00849162
	285	-0.0169662	0.0414449	-0.0244787
	286	-0.0140389	-0.00345931	0.0174982
	287	-0.0269677	0.0124435	0.0145242
	288	-0.00116036	-0.00598233	0.00714269
	289	0.00574265	-0.0140719	0.00832928
	290	-0.0152645	-0.0136408	0.0289054
	291	-0.00935887	0.0035643	0.00579457
	292	-0.0227698	0.0145861	0.0081837
	293	-0.0105144	0.017686	-0.00717156
	294	-0.00110403	-0.00857468	0.00967871
	295	-0.0308665	0.016958	0.0139085
	296	-0.0376387	0.00404924	0.0335894
	297	0.0473035	-0.0187283	-0.0285751
	298	-0.00725725	0.0113976	-0.00414038
	299	-0.01956	-0.00525217	0.0248122
	300	0.0113853	-0.00197439	-0.00941093
	301	-0.0133528	-0.0100798	0.0234326
	302	-0.00914107	0.00477326	0.00436781
	303	-0.00617802	0.00147127	0.00470675
	304	-0.00288381	-0.00184809	0.0047319
	305	-0.00306436	0.0196295	-0.0165652
	306	-0.00668513	0.0280799	-0.0213948
	307	-0.00462146	0.0277507	-0.0231293
	308	-0.0356915	0.0270421	0.00864947
	309	-0.0185759	-0.0169593	0.0355351
	310	-0.0167916	-0.0108074	0.027599
	311	-0.000526199	0.00277765	-0.00225145
	312	-0.0193386	-0.00120107	0.0205396
	313	-0.0191973	-0.00711813	0.0263154
	314	-0.00456846	-0.00516471	0.00973317
	315	-0.0103617	0.0103111	5.05574e-05
	316	-0.0117829	0.0068875	0.00489541
	317	-0.00707143	0.00405279	0.00301864
	318	-0.0465896	-0.010826	0.0574155
	319	-0.0180619	0.0120752	0.0059867
	320	-0.00265934	0.00925779	-0.00659845
	321	0.00151893	0.00542439	-0.00694332
	322	0.00294568	0.0341462	-0.0370919
	323	-0.0190157	0.0029068	0.0161089
	324	-0.0148831	-0.00153004	0.0164131
	325	0.00263129	0.0155061	-0.0181373
	326	-0.0118164	0.00763908	0.00417729
	327	-0.0211712	0.0419475	-0.0207763
	328	-0.037412	0.0196795	0.0177324
	329	-0.0216915	0.019421	0.00227053
	330	-0.00396151	0.029249	-0.0252875
	331	0.000229635	0.00476479	-0.00499443
	332	0.00540029	0.00686871	-0.012269
	333	-0.000448294	-0.000121465	0.000569759
	334	-0.00622224	0.00677516	-0.000552923
	335	0.00333293	-0.00729803	0.0039651
	336	0.0127101	-0.00247384	-0.0102362
	337	-0.00357641	-0.00355818	0.00713459
	338	0.0147211	0.0111958	-0.0259169
	339	0.00386572	0.00375105	-0.00761677
	340	-0.0120879	-0.0162752	0.0283631
	341	-0.0136178	0.0138048	-0.000186926
	342	-0.00217368	0.030109	-0.0279353
	343	0.004563	0.0154176	-0.0199806
	344	0.0100851	0.00041949	-0.0105046
	345	-0.0239616	0.0382131	-0.0142514
	346	-0.0371068	0.0361583	0.000948448
	347	-0.0271328	0.0346137	-0.00748089
	348	-0.0425377	0.032119	0.0104187
	349	-0.0339715	0.0440658	-0.0100942
	350	0.00773524	0.0232177	-0.0309529
	351	0.00166992	-0.0104685	0.00879859
	352	-0.000500463	0.0225779	-0.0220774
	353	-0.0365631	0.0152466	0.0213165
	354	-0.03518	0.0437349	-0.00855486
	355	0.00469423	0.0225017	-0.027196
	356	-0.0465085	0.0379076	0.00860084
	357	-0.00296791	0.0352535	-0.0322856
	358	-0.0228679	0.0280268	-0.00515886
	359	-0.00230804	0.0304275	-0.0281194
	360	-0.0122549	0.0235836	-0.0113287
	361	-0.00104301	-0.00640909	0.0074521
	362	-0.019072	0.0327466	-0.0136746
	363	0.00360632	-0.0112389	0.00763259
	364	0.0122629	-0.00106918	-0.0111937
	365	-0.0178479	-0.0143082	0.0321561
	366	-0.00443431	-0.00567419	0.0101085
	367	-0.0173684	-0.00402725	0.0213957
	368	0.0238482	-0.00256976	-0.0212785
	369	0.0220288	-0.00385249	-0.0181763
	370	-0.00605972	0.0203565	-0.0142968
	371	0.00751092	0.015385	-0.0228959
	372	0.00187352	0.0171485	-0.019022
	373	0.00324212	-0.00252525	-0.000716866
	374	0.00732475	0.00513053	-0.0124553
	375	-0.00639627	0.00934511	-0.00294884
	376	0.00660656	0.015294	-0.0219006
	377	-0.00830888	-0.00153622	0.0098451
	378	0.017452	0.00380762	-0.0212597
	379	-0.00348163	0.0214906	-0.0180089
	380	0.0256573	0.00259236	-0.0282497
	381	0.030823	0.00539547	-0.0362185
	382	-0.0142628	-0.00972889	0.0239917
	383	-0.0120224	0.00508193	0.00694051
	384	-0.00204217	0.0183093	-0.0162671
	385	0.00491075	-0.0222072	0.0172964
	386	0.0908502	0.0783178	-0.169168
	387	-0.00974088	-0.0077202	0.0174611
	388	-0.00302077	-0.00227708	0.00529785
	389	0.00779382	0.0189899	-0.0267837
	390	0.0391536	0.00231323	-0.0414668
	391	0.0252904	0.00883455	-0.0341249
	392	0.00864025	0.0261852	-0.0348255
	393	0.0290483	0.0151691	-0.0442174
	394	0.0214238	0.00511556	-0.0265393
	395	-0.0232737	-0.000738327	0.024012
	396	-0.0442207	0.0380984	0.00612222
	397	-0.0392251	0.00295148	0.0362736
	398	-0.0144354	-0.0212363	0.0356716
	399	-0.000323164	-0.00875449	0.00907765
	400	0.0169407	-0.0298436	0.0129029
	401	0.0166133	-0.0197962	0.00318293
	402	0.0146133	-0.0119039	-0.0027094
	403	0.0252691	-0.00205952	-0.0232095
	404	0.025784	0.00751345	-0.0332974
	405	0.0479199	-0.0100013	-0.0379186
	406	0.00365725	-0.0248176	0.0211604
	407	-0.0266798	0.0123709	0.0143089
	408	-0.0307531	0.00336772	0.0273854
	409	0.000322827	-0.00742661	0.00710379
	410	-0.00656713	-0.0337363	0.0403034
	411	-0.00973474	-0.0270584	0.0367932
	412	-0.0228482	-0.0198769	0.0427251
	413	-0.0252906	0.00704463	0.018246
	414	-0.00268562	-0.0220398	0.0247254
	415	-0.0544613	0.0181578	0.0363035
	416	-0.0454387	0.039729	0.00570973
	417	-0.00121055	0.00364322	-0.00243268
	418	-0.00250862	-0.0266922	0.0292008
	419	-0.0452559	0.0202176	0.0250383
	420	-0.0547147	0.0273145	0.0274002
	421	-0.0604229	0.040922	0.0195009
	422	-0.0531166	0.0318212	0.0212954
	423	0.0198156	-0.0182418	-0.00157382
	424	-0.0462172	0.0383524	0.00786478
	425	-0.0342801	0.0175085	0.0167716
	426	-0.0311622	0.0140523	0.0171099
	427	-0.0296904	0.042997	-0.0133067
	428	-0.0204022	0.0142829	0.00611932
	429	-0.0113869	0.00610614	0.0052808
	430	-0.0236076	-0.0138923	0.0375
	431	-0.0254525	0.0216599	0.00379261
	432	-0.0519501	0.0463258	0.00562427
	433	0.0308661	-0.00391723	-0.0269489
	434	-0.00436121	0.00441051	-4.92966e-05
	435	-0.0057303	0.0187375	-0.0130072
	436	0.00214164	-0.00998489	0.00784325
	437	-0.00338107	-0.00197537	0.00535644
	438	-0.0511153	0.00546422	0.0456511
	439	-0.00820436	-0.0349451	0.0431494
	440	-0.0096611	-0.0007505	0.0104116
	441	-0.0132478	-0.0109673	0.0242151
	442	-0.015712	-0.00540726	0.0211193
	443	-0.0310451	0.0438607	-0.0128156
	444	-0.00197184	0.015475	-0.0135031
	445	-0.025656	0.0253853	0.000270647
	446	0.0134695	0.0232955	-0.036765
	447	-0.0303182	0.037077	-0.0067588
	448	-0.0450928	0.0304155	0.0146773
	449	-6.43834e-05	-0.00438926	0.00445364
	450	-0.0530394	0.0274806	0.0255588
	451	-0.024132	0.0362404	-0.0121084
	452	0.0496406	-0.0248972	-0.0247433
	453	0.021665	-0.0384396	0.0167745
	454	0.0553307	-0.00692952	-0.0484012
	455	-0.00790356	0.0263524	-0.0184488
	456	0.0433627	-0.0192021	-0.0241606
	457	-0.00381385	-0.00678793	0.0106018
	458	0.0423728	-0.0176982	-0.0246746
	459	0.0246575	-0.00683453	-0.0178229
	460	-0.00776522	-0.00387851	0.0116437
	461	0.0808552	-0.0336059	-0.0472493
	462	0.0511488	-0.043396	-0.0077528
	463	-0.0180202	-0.0165067	0.0345269
	464	0.0118732	-0.00528021	-0.00659299
	465	-0.0390113	-0.00550982	0.0445212
	466	0.0479634	-0.049917	0.00195362
	467	-0.0119444	0.0235042	-0.0115598
	468	-0.0230409	0.0246168	-0.00157584
	469	-0.00680018	-0.0117883	0.0185885
	470	-0.0138167	0.00533454	0.00848221
	471	-0.0244129	0.0139651	0.0104479
	472	-0.017304	-0.00899967	0.0263037
	473	-0.0375368	-0.00599476	0.0435316
	474	-0.0489135	0.0557629	-0.00684941
	475	-0.00924911	-0.00706258	0.0163117
	476	0.0568042	-0.0701452	0.0133411
	477	0.0589448	-0.0288426	-0.0301022
	478	0.0828687	-0.0742627	-0.00860604
	479	0.00346738	-0.0241099	0.0206426
	480	0.0432792	0.00230608	-0.0455853
	481	-0.00377336	0.00856433	-0.00479097
	482	0.0148176	-0.0132903	-0.00152726
	483	-0.0620432	0.045762	0.0162812
	484	-0.0447361	0.0187674	0.0259686
	485	-0.0266074	0.0298659	-0.00325844
	486	-0.0399365	0.0388197	0.00111681
	487	0.00498271	0.0287223	-0.033705
	488	-0.0103394	0.0231619	-0.0128226
	489	0.112505	-0.11781	0.00530424
	490	0.0688617	-0.0858449	0.0169833
	491	0.126343	-0.125117	-0.00122648
	492	0.0635258	-0.0632941	-0.000231706
	493	0.0654997	-0.038016	-0.0274836
	494	-0.0480585	0.0224647	0.0255937
	495	-0.0430525	0.0196884	0.0233641
	496	-0.0457235	0.0313995	0.014324
	497	0.0209319	-0.0239138	0.00298188
	498	0.0342538	-0.0382959	0.00404215
	499	0.132711	-0.0756586	-0.0570525
	500	0.0734695	-0.0342058	-0.0392637
	501	0.129036	-0.118381	-0.0106557
	502	0.144454	-0.129891	-0.0145631
	503	0.167288	-0.108969	-0.0583186
	504	0.135259	-0.0863228	-0.0489361
	505	0.00792812	-0.00759427	-0.000333845
	506	-0.0213776	0.00103965	0.020338
	507	-0.0159933	-0.0102947	0.026288
	508	-0.0384177	0.0289294	0.00948832
	509	0.0191401	-0.00135888	-0.0177812
	510	0.0364275	-0.0520687	0.0156412
	511	0.0188956	-0.000643753	-0.0182519
	512	0.196687	-0.132594	-0.0640936
	513	-0.0191226	-0.00431518	0.0234378
	514	0.0283073	-0.00634892	-0.0219584
	515	0.0293375	-0.0245007	-0.00483689
	516	0.0165709	-0.0171033	0.000532346
	517	0.00650764	0.0154285	-0.0219362
	518	0.047345	0.00105509	-0.0484001
	519	0.0683712	-0.0315262	-0.036845
	520	0.00392396	0.00448117	-0.00840513
	521	0.0106651	-0.0234683	0.0128032
	522	-0.0272994	-0.018386	0.0456854
	523	-0.0103983	-0.0342517	0.04465
	524	0.0442737	-0.0548893	0.0106156
	525	0.0118753	-0.000296706	-0.0115786
	526	-0.023958	0.0305417	-0.00658368
	527	-0.0028023	-0.0237194	0.0265217
	528	0.00773462	0.000622245	-0.00835687
	529	0.00038679	-0.00474802	0.00436123
	530	0.00673312	-0.000805152	-0.00592797
	531	0.00196245	0.0157679	-0.0177304
	532	0.0300667	-0.0194907	-0.0105759
	533	0.0330723	-0.00629155	-0.0267808
	534	0.00276709	-0.0372512	0.0344841
	535	0.0156087	0.0235605	-0.0391692
	536	0.0019565	0.0339856	-0.0359421
	537	0.0100422	-0.0335701	0.0235279
	538	-0.000159049	-0.0121876	0.0123466
	539	-0.00604457	-0.0190349	0.0250794
	540	-0.0176761	-0.00890311	0.0265792
	541	0.0615376	-0.058321	-0.00321656
	542	0.0315731	-0.0457899	0.0142169
	543	0.0067263	0.000324512	-0.00705081
	544	-0.00995809	0.0157905	-0.00583237
	545	0.175449	-0.107784	-0.0676653
	546	0.133968	-0.0850044	-0.0489638
	547	-0.0172109	-0.0487977	0.0660087
	548	0.0465566	-0.0139426	-0.032614
	549	-0.00300138	0.0246424	-0.021641
	550	0.0854987	-0.118904	0.0334052

[truncated: 26 more sheets: Figure 6c, Figure 6h, Figure 6i, Figure 6j, Figure 6k, Figure 7d, Figure 7f, Supplementary Figure 2b, Supplementary Figure 2c, Supplementary Figure 2d, Supplementary Figure 2f, Supplementary Figure 2g, Supplementary Figure 2h, Supplementary Figure 3b, Supplementary Figure 3c, Supplementary Figure 3d, Supplementary Figure 3e, Supplementary Figure 4a, Supplementary Figure 4b, Supplementary Figure 5b …]
